# Supplementary material for: Relationship Between FODMAP Diet and Irritable Bowel Syndrome: A Mendelian Randomization Study
Source: Food Sci Nutr. 2025 Feb 18;13(2):e70037. doi: 10.1002/fsn3.70037 (PMC11833296; doi:10.1002/fsn3.70037)
Supplement: Supplementary file 1 — Table S1. GWAS data sources used in the study. Table S2. food frequency questionnaire questions for each dietary intake. Tables S3–S5. The characteristics of the instrumental variables (IVs). Table S6. Univariable Mendelian randomization analysis results for IVs. Table S7. Multivariable Mendelian randomization analysis results for IVs. [file FSN3-13-e70037-s001.xlsx]

## Sheet: S1
Traits	Year	Data sources	Ancestry	Sample size	GWAS ID
Low FODMAP
Banana intake	2018	MRC-IEU	European	64949	ukb-b-5362
Broccoli intake	2018	MRC-IEU	European	64949	ukb-b-15601
Fresh tomato intake	2018	MRC-IEU	European	64949	ukb-b-730
Pork intake	2018	MRC-IEU	European	460162	ukb-b-5640
Beef intake	2018	MRC-IEU	European	461053	ukb-b-2862
Poultry intake	2018	MRC-IEU	European	461900	ukb-b-8006
Lamb/mutton intake	2018	MRC-IEU	European	460006	ukb-b-14179
Lobster/crab intake	2018	MRC-IEU	European	64938	ukb-b-14746
Non-oily fish intake	2018	MRC-IEU	European	460880	ukb-b-17627
Oily fish intake	2018	MRC-IEU	European	460443	ukb-b-2209
Cheese intake	2018	MRC-IEU	European	451486	ukb-b-1489
Feta intake	2018	MRC-IEU	European	64945	ukb-b-4740
Bran cereal intake	2018	MRC-IEU	European	64949	ukb-b-19498
Tea intake	2018	MRC-IEU	European	447485	ukb-b-6066
Coffee intake	2018	MRC-IEU	European	428860	ukb-b-5237
Beer/cider intake	2018	MRC-IEU	European	64949	ukb-b-4961
Red wine intake	2018	MRC-IEU	European	64949	ukb-b-13556
High FODMAP
Apple intake	2018	MRC-IEU	European	64949	ukb-b-4070
Cherry intake	2018	MRC-IEU	European	64949	ukb-b-2221
Mango intake	2018	MRC-IEU	European	64949	ukb-b-6218
Garlic intake	2018	MRC-IEU	European	64949	ukb-b-17223
Celery intake	2018	MRC-IEU	European	64949	ukb-b-14145
Milk intake	2018	MRC-IEU	European	64943	ukb-b-2966
Other
Fresh fruit intake	2018	MRC-IEU	European	446462	ukb-b-3881
Dried fruit intake	2018	MRC-IEU	European	421764	ukb-b-16576
Cooked vegetable intake	2018	MRC-IEU	European	448651	ukb-b-8089
Salad / raw vegetable intake	2018	MRC-IEU	European	435435	ukb-b-1996
Cereal intake	2018	MRC-IEU	European	441640	ukb-b-15926

## Sheet: S2
Low FODMAP	Questions
Banana intake	"How many bananas did you have?"
Broccoli intake	"How many servings of broccoli did you have?"
Fresh tomato intake	"How many medium fresh tomatoes did you have?"
Pork intake	"How often do you eat pork? (Do not count processed meats such as bacon or ham)“
Beef intake	"How often do you eat beef? (Do not count processed meats)"
Poultry intake	"How often do you eat chicken, turkey or other poultry? (Do not count processed meats)"
Lamb/mutton intake	"How often do you eat lamb/mutton? (Do not count processed meats)"
Lobster/crab intake	"How many servings of lobster or crab did you have?"
Non-oily fish intake	"How often do you eat other types of fish? (e.g. cod, tinned tuna, haddock)"
Oily fish intake	"How often do you eat oily fish? (e.g. sardines, salmon, mackerel, herring)"
Cheese intake	"How often do you eat cheese? (Include cheese in pizzas, quiches, cheese sauce etc)"
Feta intake	"How many servings of feta did you have?"
Bran cereal intake	"How many bowls of bran cereals (e.g. bran flakes, All Bran)?"
Tea intake	"How many cups of tea do you drink each DAY? (Include black and green tea)"
Coffee intake	"How many cups of coffee do you drink each DAY? (Include decaffeinated coffee)"
Beer/cider intake	"How many pints of beer, lager or cider?"
Red wine intake	"How many wine glasses of red wine?"
High FODMAP	Questions
Apple intake	"How many apples (fresh, frozen, canned) did you have?"
Cherry intake	"How many handfuls of cherries (fresh, frozen, canned) did you have?"
Mango intake	"How many servings of mango (fresh, frozen, canned) did you have?"
Garlic intake	"How many cloves of garlic did you have?"
Celery intake	"How many sticks of celery did you have?"
Milk intake	"How many glasses/carton/ 250ml of milk (excluding milkshakes) did you consume yesterday?"
Other	Questions
Fresh fruit intake	" how many pieces of FRESH fruit would you eat per DAY? (Count one apple, one banana, 10 grapes etc as one piece; put '0' if you do not eat any)"
Dried fruit intake	“How many pieces of dried fruit would you eat per day?” (One prune, one dried apricot, and ten raisins are considered as one piece; put '0' if you do not eat any)
Cooked vegetable intake	"On average how many heaped tablespoons of COOKED vegetables would you eat per DAY? (Do not include potatoes; put '0' if you do not eat any)"
Salad / raw vegetable intake	"On average how many heaped tablespoons of SALAD or RAW vegetables would you eat per DAY? (Include lettuce, tomato in sandwiches; put '0' if you do not eat any)"
Cereal intake	"How many bowls of cereal do you eat a WEEK?"

## Sheet: S3-Low FODMAP
Trait	Number	SE	P value	Chr	Beta	Position	SNP	EA	NEA	EAF	F statistic
Banana intake	1	0.00701006	8.99995e-07	1	-0.0344345	111834306	rs12144594	A	T	0.235174	24.1285
	2	0.0142514	5.99998e-07	2	0.0711448	189711141	rs75999182	G	A	0.045656	24.9206
	3	0.033199	2.59998e-06	2	-0.155917	10306288	rs116313346	T	A	0.008403	22.0558
	4	0.00746298	3.2e-07	3	0.0381376	38646423	rs7428779	T	C	0.196248	26.1137
	5	0.0064827	3.69999e-06	3	0.029999	185895445	rs9830802	T	C	0.702264	21.4135
	6	0.0149482	2.99999e-08	3	0.0828553	103550164	rs73164291	T	A	0.043294	30.722
	7	0.00877828	4.60002e-06	4	-0.0402355	170865114	rs11725846	T	C	0.130412	21.0081
	8	0.0295125	4.90004e-06	4	-0.134813	131586716	rs76722032	T	C	0.010245	20.866
	9	0.00666705	1.79999e-06	4	0.0318001	56788839	rs13112832	C	T	0.271443	22.7497
	10	0.0150096	1.29999e-06	5	0.0726422	81228070	rs693739	A	G	0.040355	23.4221
	11	0.0135673	1.29999e-06	6	0.0656403	16306301	rs111386164	C	T	0.050215	23.4067
	12	0.00654541	2.80001e-06	8	-0.0306423	127600571	rs1010086	A	G	0.336256	21.9157
	13	0.00596069	4.20001e-09	8	0.0350173	11517977	rs4841580	C	T	0.43695	34.5111
	14	0.00594992	1.29999e-06	18	0.0288148	69884743	rs6566594	T	C	0.538013	23.4528
	15	0.0152381	5.19996e-07	18	-0.0764575	6655409	rs79265768	T	A	0.048613	25.1748
	16	0.0176578	1.89998e-06	19	-0.0841854	13695438	rs4926303	T	C	0.033167	22.7293
Broccoli intake	1	0.0263865	2.59998e-06	1	-0.124043	34679211	rs113230204	A	G	0.01173	22.0987
	2	0.00626329	2.59998e-07	1	0.0322451	159430327	rs7540542	T	G	0.276034	26.5039
	3	0.00726998	1.2e-06	4	0.0352456	109568463	rs56120169	A	G	0.179229	23.5034
	4	0.0100608	3.69999e-06	7	0.0465674	571993	rs150551823	T	C	0.097223	21.4233
	5	0.00556597	8.70001e-07	9	-0.0273845	12039017	rs2382312	T	C	0.529677	24.2055
	6	0.00737076	2.80001e-06	9	-0.0345097	117294375	rs10982277	A	T	0.180293	21.9202
	7	0.00735944	6.49995e-07	9	0.0366194	75189563	rs12002520	T	A	0.173225	24.7582
	8	0.0105613	9.49992e-08	12	0.0563499	132332237	rs11613757	T	C	0.074366	28.4668
Fresh tomato intake	1	0.040171	2.1e-06	1	0.190524	199493830	rs114826856	A	G	0.010469	22.4937
	2	0.0173097	1.79999e-06	3	0.0825635	25332173	rs76800056	G	A	0.057092	22.7501
	3	0.0110538	9.90011e-07	5	0.0540886	12032380	rs7718343	G	T	0.158657	23.9428
	4	0.0129369	2.99999e-06	5	0.0604368	177471692	rs139432047	A	G	0.111756	21.8237
	5	0.0133681	1.09999e-06	7	-0.0651529	80574223	rs2367001	T	G	0.898963	23.7528
	6	0.0104946	3.50002e-06	8	0.0486937	16335692	rs11785751	A	G	0.824693	21.5278
	7	0.00930249	1.6e-06	8	-0.0445974	8617181	rs11781542	T	G	0.249189	22.983
	8	0.0184428	1.2e-07	11	0.0975347	26410061	rs117498265	G	T	0.049893	27.9673
	9	0.00864531	4e-06	18	0.0398478	69874595	rs12607299	C	G	0.67539	21.2439
	10	0.0129007	3.89996e-07	18	-0.065445	55695737	rs9953073	T	C	0.118755	25.7343
	11	0.0107502	1.29999e-06	20	-0.0519952	36433756	rs2281147	A	T	0.167573	23.3927
Pork intake	1	0.00282001	4.79999e-06	1	0.0129001	225028786	rs12097622	G	A	0.074187	20.9258
	2	0.00150377	1.09999e-07	1	-0.00798056	72811904	rs11209948	T	G	0.603797	28.1645
	3	0.0015096	2.19999e-06	1	0.00715157	210031138	rs2049997	G	T	0.596612	22.4428
	4	0.00148086	6.49995e-07	1	0.00736621	37715396	rs905112	A	C	0.531069	24.7433
	5	0.00175408	1.40001e-08	1	-0.00995273	45962409	rs11211124	C	T	0.230603	32.1947
	6	0.00646329	1.89998e-07	1	0.0336711	97548815	rs2130365	A	T	0.013486	27.1397
	7	0.00148616	6.59994e-08	1	0.00802826	244509106	rs4658626	C	A	0.544141	29.1816
	8	0.00149908	8.9e-08	2	-0.00801593	147901207	rs1451077	A	G	0.584471	28.5928
	9	0.00149518	2.80001e-06	2	0.00700008	63622309	rs7559982	A	T	0.559209	21.9188
	10	0.00150282	4.30002e-07	2	-0.00759379	200096296	rs10931858	G	A	0.403626	25.533
	11	0.00150114	2.30001e-06	2	0.00709271	58203057	rs4672226	T	C	0.414542	22.3244
	12	0.00154665	2.39999e-06	2	0.00729182	227269048	rs13009921	A	T	0.648235	22.2273
	13	0.00193678	1e-08	2	0.0110847	155751852	rs9973426	G	A	0.176598	32.7556
	14	0.00512352	1.40001e-06	2	-0.0247384	34261988	rs115037803	G	A	0.021558	23.3133
	15	0.00147687	3.50002e-07	3	-0.00752623	23201290	rs9855620	G	C	0.463748	25.9698
	16	0.00154097	4.20001e-08	3	0.00844615	81910489	rs7641973	A	G	0.353362	30.0419
	17	0.0052691	3.50002e-06	3	-0.024455	104888600	rs74639781	T	C	0.020631	21.5407
	18	0.00496132	2.39999e-06	3	0.0234096	62509517	rs79729037	T	C	0.022595	22.2634
	19	0.0017548	1.6e-06	3	-0.00841468	135804550	rs61791721	A	T	0.231386	22.9942
	20	0.00147884	2.80001e-06	3	0.00693287	69040601	rs7644667	C	T	0.545992	21.9777
	21	0.00149009	7.00003e-07	4	-0.00739105	20287424	rs1323058	G	A	0.570354	24.6028
	22	0.00184556	1.7e-06	4	-0.00882914	31879574	rs1523138	T	C	0.200024	22.8865
	23	0.00174217	2.19999e-09	5	-0.0104266	115641827	rs254152	G	C	0.23498	35.8181
	24	0.00264374	4.30002e-07	5	0.0133617	158246785	rs4704780	C	A	0.085204	25.5437
	25	0.00711155	2.5e-06	5	0.0334699	126141761	rs147597513	T	C	0.011068	22.1502
	26	0.00736578	3.89996e-06	5	-0.0340233	93312271	rs138951160	A	G	0.010793	21.336
	27	0.00151843	2.59998e-07	5	-0.00782358	123972448	rs12516824	T	C	0.390765	26.5473
	28	0.00147703	5.39995e-07	5	-0.0074009	77645358	rs4605770	A	G	0.515151	25.1066
	29	0.00170628	1.80011e-11	6	-0.0114715	26186200	rs9379832	G	A	0.255452	45.1999
	30	0.00243401	2.5e-06	6	0.0114674	27633328	rs13198572	T	C	0.105466	22.1964
	31	0.00167824	2.59998e-06	6	-0.00788143	66249610	rs6909236	C	T	0.262233	22.0546
	32	0.00185245	9.40005e-08	7	-0.00988968	73007943	rs1051921	A	G	0.196859	28.5016
	33	0.00149455	2.80001e-06	7	-0.00700508	135977444	rs2555050	A	G	0.419539	21.9687
	34	0.00165202	2e-07	7	-0.00858721	96707653	rs35934080	A	G	0.274192	27.0191
	35	0.00435904	1.79999e-06	7	0.0208256	14741152	rs55766546	G	C	0.029868	22.825
	36	0.00148628	1.7e-06	7	-0.00712115	77727707	rs6466020	T	C	0.43682	22.956
	37	0.00259395	8.9e-08	7	-0.0138699	99101503	rs66509940	T	C	0.089188	28.5905
	38	0.00148495	5.80003e-08	8	0.00805372	143316970	rs13262595	G	A	0.560981	29.4149
	39	0.00172788	4.09996e-06	8	-0.00796118	61996428	rs4738862	A	C	0.239517	21.2288
	40	0.00253277	8.70001e-07	8	-0.0124607	27698434	rs78676691	G	C	0.093606	24.2042
	41	0.00650652	3.50002e-07	8	-0.0331417	19613947	rs13252421	G	C	0.013992	25.9448
	42	0.00155879	2.59998e-06	8	0.00732413	142615222	rs11787216	T	C	0.369086	22.0767
	43	0.00159881	2.59998e-06	9	0.00751368	131923530	rs9696811	C	T	0.686019	22.0856
	44	0.00147851	1.29999e-09	9	0.00897557	34269732	rs10972033	T	G	0.45643	36.8531
	45	0.0062691	1.40001e-07	9	-0.0330485	101884026	rs10988713	T	C	0.014318	27.7902
	46	0.00149634	5e-07	9	0.00752166	13680919	rs1590402	T	C	0.585027	25.2677
	47	0.001477	1e-13	9	-0.0109832	15681694	rs1355171	A	C	0.488844	55.2962
	48	0.00148498	1.79999e-06	10	-0.0070894	111473404	rs10884893	A	G	0.497357	22.7917
	49	0.0020206	9.59997e-09	10	0.0115919	125127645	rs34161520	G	C	0.160381	32.9114
	50	0.00186786	6.80002e-07	10	0.00927913	106766398	rs9783122	A	G	0.192542	24.6788
	51	0.00149689	7.49998e-07	11	0.00740509	104356788	rs1872885	C	T	0.549385	24.4725
	52	0.00147975	1.5e-07	11	0.00776492	115042837	rs11606837	T	C	0.5278	27.5357
	53	0.00154835	1.5e-06	11	0.00744054	57873135	rs10896701	C	T	0.647921	23.0924
	54	0.00148364	3.50002e-06	11	-0.00688596	28785216	rs482202	A	G	0.559927	21.5412
	55	0.00148265	4.49997e-07	11	-0.00747925	46200912	rs2863724	A	G	0.491732	25.447
	56	0.00152874	1.6e-06	11	-0.00732928	30515957	rs11031113	A	G	0.365668	22.9855
	57	0.00151529	1.79999e-06	11	-0.00723511	126666201	rs9326286	G	T	0.389762	22.798
	58	0.00296791	2.69998e-06	12	0.0139359	113225583	rs74533665	A	G	0.06852	22.0479
	59	0.00274837	4.09996e-08	12	-0.0150846	38446861	rs2387807	T	C	0.077893	30.1242
	60	0.00148798	1.5e-07	12	0.00781867	60260089	rs7969045	T	C	0.483932	27.6102
	61	0.00361567	4.30002e-06	13	-0.0166266	84065206	rs73238763	T	A	0.043849	21.146
	62	0.00148344	3.79997e-06	13	-0.0068582	107935480	rs17446175	G	A	0.503103	21.3736
	63	0.00159645	4.39997e-06	13	-0.00733022	21304878	rs2314715	T	A	0.309911	21.0825
	64	0.00168138	3.2e-06	13	-0.00782631	59787228	rs9527954	T	C	0.2678	21.6661
	65	0.00246582	1.5e-06	14	0.0118523	81743718	rs34323725	T	C	0.099334	23.1037
	66	0.00748441	4.39997e-07	14	0.0378159	97886219	rs10137783	C	T	0.009951	25.5289
	67	0.00600399	5e-07	14	0.0301754	48600816	rs145789739	T	C	0.016807	25.2595
	68	0.00179759	9.59997e-07	14	0.00880924	33376513	rs10146532	C	T	0.221126	24.0156
	69	0.00153299	3.50002e-06	14	-0.00711123	29840613	rs1951289	T	C	0.633723	21.5183
	70	0.0014944	4e-09	15	0.00879226	93446869	rs4146837	T	C	0.455561	34.6151
	71	0.00171199	4.39997e-06	15	0.00785866	38662204	rs11635385	A	G	0.7492	21.0714
	72	0.00181632	8.09991e-07	15	-0.00895801	50829185	rs62019153	G	A	0.208639	24.3241
	73	0.0021541	2.59998e-06	15	0.010121	83516968	rs1105714	T	C	0.136045	22.0756
	74	0.00148347	1.6e-09	16	-0.00895091	74166991	rs3964074	C	T	0.546932	36.4062
	75	0.00321805	3.40001e-06	16	-0.0149436	51684006	rs13335365	G	A	0.055825	21.5637
	76	0.00149424	1.2e-06	16	0.0072539	9072085	rs12932179	G	A	0.566515	23.5668
	77	0.00180799	1.2e-07	17	0.00957034	11197508	rs62062058	C	T	0.212657	28.0195
	78	0.00147507	2.80001e-06	17	-0.00690705	79062815	rs9914272	G	T	0.508867	21.9259
	79	0.00150083	2.1e-08	18	0.00840935	74196202	rs36124222	C	T	0.433239	31.395
	80	0.00187173	1.09999e-06	18	0.00911706	45819621	rs72909605	T	C	0.192027	23.7258
	81	0.00241092	6.49995e-07	18	0.0119937	62713786	rs1618942	G	C	0.894919	24.7479
	82	0.00186764	4e-07	18	0.0094658	53254741	rs72932757	T	C	0.193595	25.6878
	83	0.00188666	5.60015e-11	19	-0.0123637	45422160	rs12721051	G	C	0.188393	42.9445
	84	0.00152491	8.99912e-13	19	0.0108944	49259529	rs838133	G	A	0.549354	51.0407
	85	0.00531663	1.7e-06	20	-0.0254422	23674859	rs149747746	T	C	0.020226	22.9
	86	0.00160956	1.09999e-06	21	-0.0078297	38815731	rs2835744	T	A	0.305576	23.6632
Beef intake	1	0.00251848	1.40001e-06	1	-0.0121641	46767176	rs17413652	A	G	0.133418	23.3282
	2	0.00178777	4.90004e-06	1	-0.00816806	49433003	rs1343431	C	A	0.64797	20.8743
	3	0.00174883	4.30002e-06	1	-0.00804146	75011358	rs6669189	T	C	0.401594	21.1433
	4	0.00187563	1.29999e-09	1	-0.0113754	205308591	rs1105388	T	C	0.300147	36.7822
	5	0.00176936	6.79986e-15	1	-0.0137797	72940273	rs10789340	G	A	0.626712	60.652
	6	0.00192628	4.30002e-06	1	0.00885342	162325823	rs386231	T	C	0.722526	21.1243
	7	0.00177865	9.80009e-09	1	-0.0102001	97743702	rs11165829	G	C	0.35997	32.8871
	8	0.00232531	1.2e-06	1	0.0112895	150958836	rs267733	G	A	0.16093	23.5714
	9	0.00189263	3.40001e-07	1	0.00964844	44677803	rs803370	C	T	0.703379	25.9885
	10	0.0019904	3.59998e-06	1	0.00922066	8947587	rs11121250	C	T	0.74868	21.4606
	11	0.0024334	2e-06	1	0.0115657	3147899	rs10909905	A	G	0.145257	22.5899
	12	0.00188132	2.30001e-06	2	-0.00889046	25593834	rs35800274	C	G	0.308919	22.3317
	13	0.00171667	2.39999e-07	2	-0.00886239	33150932	rs897509	G	A	0.468561	26.6518
	14	0.0258009	2.80001e-06	2	0.120879	205113767	rs34953822	A	C	0.001357	21.9498
	15	0.00215779	1.5e-08	2	-0.0122159	33866464	rs1470610	C	G	0.196185	32.0502
	16	0.00275152	9.09997e-08	2	0.0147037	28301540	rs937813	C	T	0.110097	28.5566
	17	0.00756083	1.09999e-07	2	-0.0401304	43536687	rs139552257	T	C	0.013764	28.1713
	18	0.00186607	3.09999e-06	2	0.00870439	65403970	rs7597864	T	C	0.301298	21.758
	19	0.00173523	2.39999e-08	2	-0.00968628	147946069	rs62169335	T	C	0.543241	31.16
	20	0.00203897	2.59998e-06	2	0.0095811	166942140	rs11904006	T	C	0.227255	22.0804
	21	0.00175587	6.90001e-07	2	-0.00871536	206958722	rs7601686	T	C	0.387082	24.6368
	22	0.00335345	2.69998e-07	2	0.0172427	217951726	rs6739040	G	A	0.072127	26.4378
	23	0.00224164	1.40001e-06	3	-0.0108191	157493952	rs4585149	C	T	0.820451	23.2942
	24	0.00172025	1.40001e-06	3	0.00828915	171323723	rs6791758	C	T	0.448073	23.2185
	25	0.00172774	4.79999e-07	3	-0.00869591	196183257	rs4916505	G	T	0.574662	25.3321
	26	0.00172438	9.60064e-15	3	0.0133533	71034748	rs4676964	T	C	0.510605	59.9666
	27	0.00171579	1.2e-06	3	0.00833309	115119092	rs13073830	G	C	0.519467	23.5875
	28	0.00203926	3.09999e-07	3	0.0104384	135926622	rs645040	T	G	0.773061	26.2012
	29	0.00583803	8.99995e-07	3	-0.028684	81956915	rs115736207	G	A	0.023243	24.1404
	30	0.00243565	3.59998e-07	3	-0.0123998	117508846	rs9861346	T	C	0.854477	25.9178
	31	0.00173721	4.70002e-06	4	0.00795517	187932470	rs6851529	T	C	0.576977	20.9697
	32	0.00173005	8.19993e-08	4	0.00927696	171877419	rs2567950	G	T	0.576734	28.7536
	33	0.00188126	4.20001e-06	4	0.00866037	140873893	rs4863708	A	C	0.292672	21.1921
	34	0.0019519	4.39997e-06	4	0.00896239	79429693	rs28570979	G	A	0.258045	21.0829
	35	0.0035034	1.7e-06	4	0.0167526	131039106	rs13145306	T	C	0.064016	22.8656
	36	0.00175746	3.50002e-07	5	0.00895482	76880966	rs9688272	T	A	0.565804	25.9622
	37	0.00411355	1.7e-06	5	0.0196703	124070735	rs74818437	A	G	0.045792	22.8658
	38	0.00173709	2.80001e-06	5	-0.00813363	88065628	rs11749912	G	A	0.574436	21.9241
	39	0.00196813	2.69998e-06	5	-0.00922825	6473308	rs12652806	C	T	0.741313	21.9851
	40	0.00195102	2.80027e-14	6	-0.0148447	26180634	rs62396185	C	G	0.260057	57.8919
	41	0.00241273	1.89998e-06	6	0.011484	130348257	rs75191738	T	C	0.152029	22.6552
	42	0.00689415	4.49997e-06	6	-0.0316308	102200329	rs62419271	C	G	0.018714	21.0502
	43	0.00310218	1e-06	6	0.0151489	27122444	rs71559014	G	A	0.086254	23.8466
	44	0.00251241	3.89996e-06	6	0.0115965	141820659	rs35556085	A	G	0.133211	21.3045
	45	0.00184192	1.7e-06	6	-0.00881509	40724131	rs4714375	G	T	0.316222	22.9039
	46	0.00272286	9.49992e-07	7	-0.0133452	88511233	rs2107601	T	C	0.110872	24.0214
	47	0.00173914	9.49992e-07	7	-0.00852526	36324938	rs17274957	A	G	0.406895	24.0295
	48	0.00183394	1.40001e-06	7	-0.00884842	74002083	rs11981999	A	T	0.363421	23.2787
	49	0.00172649	2.80001e-06	7	-0.00809402	17583429	rs10247400	G	T	0.570026	21.9785
	50	0.00772431	3.09999e-06	7	0.0360493	51686316	rs117340623	A	G	0.012473	21.7807
	51	0.00178957	4.09996e-07	7	0.00905889	111996952	rs12113634	C	T	0.354867	25.6242
	52	0.00186617	3.69999e-06	7	0.00863884	39083653	rs12670003	A	G	0.299577	21.4292
	53	0.00687599	3.89996e-06	7	0.0317283	85757150	rs188514098	A	C	0.017433	21.2922
	54	0.00171063	2.39999e-08	7	0.00954846	97819047	rs7791463	A	G	0.534781	31.1568
	55	0.00187282	4.30002e-06	8	-0.00860998	93667572	rs7018123	G	A	0.29927	21.1354
	56	0.00596216	2.80001e-06	8	-0.0279118	20785488	rs144160011	G	A	0.021747	21.9163
	57	0.00508482	3.40001e-08	8	-0.0280593	10126532	rs79809011	A	G	0.029465	30.4509
	58	0.00171045	1.7e-06	9	0.00818186	86046111	rs3849868	C	G	0.481242	22.8813
	59	0.00209611	1.5e-09	9	-0.0126658	11526198	rs10959890	C	T	0.212297	36.512
	60	0.00174479	1.29999e-06	9	0.00845232	12285170	rs10283912	T	C	0.519084	23.4673
	61	0.00173293	2.59998e-06	9	-0.00814885	137096064	rs10123094	A	G	0.582104	22.112
	62	0.0018222	5.30005e-08	9	0.00991399	131936055	rs1556147	T	A	0.671661	29.6008
	63	0.00171589	1.10002e-15	9	-0.0137626	15568070	rs9407624	A	T	0.488187	64.331
	64	0.00209919	4.49997e-06	10	0.00963353	126249756	rs12257513	G	A	0.211724	21.0603
	65	0.00171264	2.30001e-06	10	0.00809301	43759795	rs61845699	A	G	0.495754	22.3299
	66	0.00171131	8.9e-09	10	0.00984097	65317045	rs12247907	C	G	0.485752	33.0687
	67	0.0037676	3.29997e-07	10	0.0192329	114238724	rs187160427	A	G	0.057541	26.059
	68	0.0020129	2e-06	10	-0.00956567	53932566	rs7902949	T	C	0.751469	22.5831
	69	0.00235747	1.7e-06	11	0.0112721	126767481	rs11600756	T	C	0.158302	22.8621
	70	0.00482561	3.09999e-07	11	0.0247067	95206468	rs112094422	T	G	0.032387	26.2134
	71	0.00456927	1.89998e-06	11	-0.021779	75530557	rs34465895	G	A	0.038703	22.7185
	72	0.00197045	1.2e-06	11	-0.00955636	112880597	rs1884	C	G	0.251902	23.5208
	73	0.00196775	2.1e-07	12	-0.0102144	22445690	rs2541303	G	A	0.258587	26.9454
	74	0.00173537	4.20001e-07	12	0.00877732	54664097	rs4759074	T	C	0.410294	25.5822
	75	0.00428921	4.09996e-07	12	-0.0217257	130163903	rs34962644	G	A	0.046789	25.6561
	76	0.00171601	4.70002e-07	12	-0.00864798	24025501	rs12829270	A	G	0.480812	25.3973
	77	0.00257414	3.2e-06	12	-0.0119837	39654700	rs7974084	C	A	0.127097	21.6728
	78	0.00171634	3.89996e-06	13	-0.00792092	94155663	rs12872372	A	T	0.544186	21.2982
	79	0.00339788	9.69996e-07	13	-0.0166413	66919913	rs17501421	A	G	0.067947	23.9859
	80	0.001723	4.20001e-06	13	0.00793001	103989730	rs952645	C	T	0.530522	21.1824
	81	0.00747579	1.09999e-06	13	0.0363798	80571300	rs80321956	A	G	0.013238	23.6812
	82	0.00259891	1.2e-07	13	0.013742	50734982	rs2812225	C	T	0.123491	27.9586
	83	0.00567026	3.29997e-06	13	-0.0263625	20006754	rs140748046	C	T	0.025889	21.6155
	84	0.00174967	2.5e-06	14	0.00823392	78788749	rs41476948	A	G	0.39556	22.1462
	85	0.00228056	4.90004e-07	14	-0.0114689	29502262	rs1191468	A	G	0.830977	25.2906
	86	0.00193634	9.90011e-07	14	-0.00947552	41863097	rs74045004	A	T	0.26734	23.9464
	87	0.00171283	5.99998e-08	14	-0.00928024	85668179	rs1442572	A	G	0.474348	29.3554
	88	0.00180931	3.89996e-07	14	-0.00917913	104080042	rs2403202	C	G	0.659776	25.738
	89	0.0021258	2.90001e-06	15	-0.00994177	101143531	rs67616875	A	C	0.202693	21.8716
	90	0.00174992	1.79999e-06	15	0.00835111	50717068	rs7174015	A	G	0.405128	22.7746
	91	0.00647436	2.99999e-07	15	0.0331772	68056480	rs62015188	A	C	0.017759	26.2593
	92	0.00205102	5.89997e-07	16	0.0102424	7974635	rs4131337	G	A	0.222967	24.938
	93	0.00174274	3.50026e-12	16	-0.0121232	53800954	rs1421085	C	T	0.403433	48.3913
	94	0.00214786	1.29999e-06	16	0.010406	9743591	rs72779821	G	T	0.197728	23.4722
	95	0.00304096	4.70002e-07	17	0.0153164	33669329	rs77862656	T	C	0.089418	25.3682
	96	0.00200736	1.5e-07	17	-0.0105505	74618461	rs7220792	T	A	0.755901	27.6245
	97	0.00517185	3.50002e-06	17	-0.0239892	8025557	rs117117111	T	C	0.028454	21.5148
	98	0.00205386	4.70002e-06	18	-0.00940045	70304838	rs9319848	A	G	0.775101	20.9485
	99	0.00172796	4.09996e-06	18	0.00796071	65623877	rs7238302	T	G	0.484256	21.2243
	100	0.00171651	1.7e-09	18	-0.0103387	53412903	rs784251	T	C	0.477649	36.2775
	101	0.00437752	1.2e-06	18	0.0212405	24570647	rs17624102	T	C	0.040777	23.5435
	102	0.00427791	3.79997e-06	19	-0.0197767	47557075	rs112663712	T	C	0.043254	21.3719
	103	0.00179648	2.1e-06	19	-0.00851446	19475088	rs2965199	A	G	0.651065	22.463
	104	0.00274812	4.60002e-08	19	0.0150187	42588999	rs11878917	A	G	0.109688	29.867
	105	0.00236847	3.59998e-10	19	-0.0148514	45411941	rs429358	C	T	0.154226	39.3185
	106	0.00331142	7.19996e-07	19	0.0164135	18772801	rs60255715	G	C	0.072638	24.5681
	107	0.00185031	9.59997e-07	20	-0.00906522	43430968	rs1555302	C	A	0.31176	24.003
	108	0.00281801	1.5e-06	22	0.0135409	48613029	rs9615805	A	G	0.10317	23.0892
	109	0.00209282	2.90001e-11	22	0.0139249	41797547	rs132901	T	C	0.787662	44.2709
Poultry intake	1	0.00241367	1.89998e-07	1	0.0125747	69279047	rs7531243	C	T	0.829402	27.1417
	2	0.00437285	1.2e-06	1	0.0212189	205494924	rs16855729	T	C	0.046007	23.5459
	3	0.00234535	5.60003e-07	1	0.0117349	190594968	rs12406278	A	G	0.18659	25.0347
	4	0.00327788	2.19999e-06	1	0.0155298	38023822	rs11586828	A	G	0.083767	22.4462
	5	0.0030278	2.5e-06	1	-0.0142563	91001475	rs77118273	A	C	0.100492	22.1696
	6	0.00191444	6.59994e-07	1	-0.00951981	188209948	rs61812638	T	C	0.342423	24.727
	7	0.00268416	9.80009e-08	1	0.0143077	11537441	rs34552305	T	C	0.133289	28.4133
	8	0.00255657	1.89998e-06	1	0.0121711	54775203	rs4927088	T	C	0.149255	22.6643
	9	0.00356191	3.29997e-06	2	0.0165679	228612544	rs114129389	A	G	0.074418	21.6355
	10	0.00182608	3.69999e-07	2	-0.00928407	27684957	rs780108	C	T	0.445288	25.8485
	11	0.00192041	9.40005e-07	2	-0.00941534	227022036	rs13405357	C	T	0.338532	24.0371
	12	0.00183814	3.09999e-06	2	0.00857481	56112440	rs1367228	A	C	0.428783	21.7616
	13	0.00188254	4e-07	2	0.00954067	162101261	rs11678980	A	G	0.461307	25.6843
	14	0.00253089	8.79995e-07	2	0.0124453	70174217	rs72904998	A	G	0.152097	24.1803
	15	0.0029334	4.39997e-07	3	-0.0148206	87938167	rs76536752	A	C	0.107433	25.5263
	16	0.00216705	3.50002e-07	3	0.0110419	138085910	rs4437085	A	G	0.771815	25.9626
	17	0.00181795	4e-07	3	0.0092142	49924940	rs1062633	C	T	0.515928	25.6891
	18	0.00193055	3.79997e-06	3	0.00892698	10605048	rs6803184	A	G	0.334364	21.3818
	19	0.00670976	3.79997e-06	3	0.0310055	170141782	rs146301131	A	G	0.020043	21.3531
	20	0.00189497	4e-06	3	0.00873608	181468876	rs4855038	A	C	0.356624	21.2533
	21	0.00183118	1.09999e-07	3	0.00973141	18152465	rs7625597	T	C	0.53663	28.2415
	22	0.00664771	1.6e-06	4	-0.0318578	102791830	rs72686742	G	A	0.020141	22.966
	23	0.00185701	3.79997e-07	4	-0.00943542	113423989	rs4428348	A	G	0.602122	25.8162
	24	0.00188288	2.69998e-08	4	-0.0104646	140870515	rs9997448	T	C	0.369236	30.8886
	25	0.00708934	1.79999e-06	5	-0.0338467	35937088	rs146594921	C	T	0.016875	22.7939
	26	0.00186069	3.2e-06	5	0.00867004	168257174	rs35758541	C	T	0.398421	21.7116
	27	0.00542243	2e-07	5	-0.0281943	135341462	rs74979260	T	C	0.028858	27.0354
	28	0.00326513	2.69998e-06	5	0.0153241	94250056	rs186095	C	A	0.085455	22.0266
	29	0.00192096	7.79992e-07	5	0.00949118	124304677	rs10060023	C	T	0.666106	24.4119
	30	0.00181925	3.89996e-06	5	0.00839903	167672105	rs1960425	C	T	0.541183	21.3143
	31	0.00187239	1.09999e-06	5	0.0091096	61415727	rs4700474	A	G	0.382001	23.6703
	32	0.00609046	1.89998e-06	5	0.0290112	97761102	rs116366915	T	C	0.023982	22.6897
	33	0.00201103	1.7e-07	6	-0.0105276	26226032	rs811041	G	C	0.284772	27.4044
	34	0.00840363	1.6e-06	6	-0.0403681	80334700	rs144438383	T	C	0.012901	23.075
	35	0.00204892	3.89996e-06	7	-0.0094562	74035116	rs28790681	T	C	0.284172	21.3001
	36	0.00186027	9.49992e-07	7	0.00911726	39043106	rs2696187	C	T	0.58945	24.0201
	37	0.00188191	2.99999e-06	7	0.00879177	153496441	rs28418529	A	G	0.50145	21.8249
	38	0.00182273	1.40001e-06	7	-0.00879508	105002002	rs10224539	C	T	0.460826	23.2827
	39	0.00189723	2.99999e-06	7	0.00885654	126479218	rs929175	A	G	0.356672	21.7915
	40	0.00395996	1.6e-06	7	0.0189861	142600456	rs11976316	G	T	0.055647	22.9873
	41	0.00917223	4.49997e-06	8	-0.0420518	138094172	rs140080258	A	T	0.010638	21.0193
	42	0.00197403	3.29997e-06	8	-0.00917626	34524410	rs7464104	A	G	0.658082	21.6084
	43	0.00201545	3.89996e-06	8	-0.00930781	10274888	rs17767108	T	C	0.2814	21.3279
	44	0.00211886	3.29997e-06	8	0.009861	23080135	rs1000294	A	G	0.247333	21.6589
	45	0.00194283	3.69999e-09	8	0.011458	144258705	rs7829800	G	A	0.670759	34.7813
	46	0.00186033	5.1e-07	9	0.00934686	107826753	rs2937371	T	A	0.428968	25.2435
	47	0.00234577	1.6e-06	9	-0.0112543	137976605	rs7869395	A	G	0.185979	23.0178
	48	0.00181745	1.09999e-09	9	0.0110747	15664421	rs7046351	A	T	0.509739	37.131
	49	0.00291289	2e-06	9	-0.013859	126494475	rs77094162	A	G	0.109754	22.6367
	50	0.00182715	1e-07	9	-0.00973129	127110354	rs7045589	T	C	0.54889	28.3655
	51	0.00756632	2.5e-06	9	-0.0356113	27783217	rs146816149	C	T	0.015833	22.1516
	52	0.00243887	2.19999e-07	11	0.0126381	65599656	rs77779142	T	C	0.166093	26.8525
	53	0.00410734	1.2e-06	11	0.0199709	44837396	rs111536461	A	G	0.052406	23.6413
	54	0.00204725	3.50002e-06	11	-0.00949371	112832813	rs4547132	T	C	0.268818	21.5044
	55	0.0025612	2.59998e-06	11	-0.0120479	11968496	rs79175349	G	A	0.143905	22.1276
	56	0.00186959	4.60002e-06	12	0.00856561	27726200	rs9300175	T	C	0.613689	20.9905
	57	0.00265971	1.79999e-06	13	0.0126853	30941805	rs1275183	G	A	0.864363	22.7474
	58	0.00222761	5.49997e-07	13	0.0111541	58858430	rs9537989	A	G	0.212042	25.072
	59	0.00204095	2.39999e-06	13	-0.00963382	36251925	rs437029	C	T	0.721511	22.2808
	60	0.00655494	2.80001e-06	13	0.0306931	63316093	rs150998270	G	C	0.0202	21.9251
	61	0.00245784	1.2e-06	13	0.011923	95971715	rs11841777	A	T	0.165476	23.5322
	62	0.00232676	4.60002e-06	14	0.0106597	73748498	rs8013402	C	T	0.187744	20.9887
	63	0.00192416	1.29999e-07	14	0.0101576	30122014	rs1959437	C	G	0.342279	27.8675
	64	0.00217176	8.60003e-07	14	0.0106861	101879553	rs10133989	A	G	0.647813	24.211
	65	0.00635272	4.70002e-06	15	0.0290934	74127882	rs76141078	T	C	0.020909	20.9733
	66	0.00192936	1.7e-08	15	-0.0108759	78894339	rs1051730	A	G	0.331381	31.7762
	67	0.00182179	7.10003e-08	15	-0.0098152	83521818	rs1256428	T	C	0.507456	29.0268
	68	0.00744942	2.80001e-07	16	-0.0382454	64723209	rs71390729	C	T	0.015922	26.3579
	69	0.00217022	3.79997e-06	16	-0.0100368	89740823	rs34344257	T	C	0.227519	21.3885
	70	0.00185899	1.6e-08	16	0.0105123	6163838	rs9923768	A	G	0.59853	31.9771
	71	0.00222273	8.30004e-07	16	-0.0109516	14530726	rs113631743	A	G	0.215611	24.2762
	72	0.00244064	2.5e-06	16	-0.0114957	342771	rs12928131	T	C	0.167323	22.1851
	73	0.00188011	1.6e-06	17	-0.00902994	60822590	rs6504119	G	C	0.619769	23.0675
	74	0.00219942	4.90004e-07	17	-0.0110645	43932741	rs4627402	T	C	0.2212	25.3073
	75	0.00188211	5.89997e-09	18	0.0109515	21070280	rs2565017	A	G	0.372697	33.8575
	76	0.00182779	1.2e-06	18	-0.00887892	64551123	rs2195042	A	C	0.539287	23.5975
	77	0.00183527	2.30001e-06	18	-0.00867899	77671112	rs4799106	A	G	0.43145	22.3633
	78	0.00214368	2.30001e-06	18	0.0101346	14424163	rs78693894	T	C	0.24094	22.3507
	79	0.00190089	4.20001e-08	19	-0.0104197	19476365	rs2965200	A	G	0.640011	30.0465
	80	0.00241793	4e-06	20	-0.0111482	21507645	rs59154329	A	G	0.170965	21.2579
	81	0.00217671	4.90004e-06	20	0.00994974	59064185	rs78974715	T	C	0.230637	20.8939
	82	0.00205323	4.70002e-08	20	0.0112177	50999841	rs2426440	G	A	0.732602	29.8491
	83	0.00183838	2.90001e-06	20	-0.00860014	38764006	rs11698621	G	A	0.572681	21.8846
	84	0.00192989	2.99999e-06	22	0.00901456	38865968	rs138421	C	G	0.441054	21.8184
	85	0.00344905	1.7e-07	22	-0.018037	51182399	rs56238942	G	A	0.079338	27.3481
Lamb/mutton intake	1	0.00816971	3.50002e-06	1	-0.0378944	98559491	rs146908007	T	C	0.008508	21.5147
	2	0.00360729	1.7e-06	1	0.0172845	187033589	rs1474864	T	C	0.043555	22.9588
	3	0.00249124	3.2e-08	1	-0.0137749	243582753	rs56394517	G	A	0.09584	30.5734
	4	0.00172349	1.29999e-06	1	-0.0083286	45926495	rs2055145	G	C	0.236632	23.352
	5	0.0015023	1.29999e-09	1	-0.00912387	72944617	rs7550173	T	A	0.610281	36.8844
	6	0.00752807	2.90001e-06	1	-0.0352099	49662687	rs137969241	T	G	0.010528	21.8756
	7	0.001464	6.80002e-10	1	-0.00903233	6866978	rs660880	A	G	0.51281	38.0641
	8	0.0014707	3.89996e-06	1	0.00679058	25779236	rs7519530	G	T	0.557727	21.3188
	9	0.00434054	9.69996e-07	1	0.0212548	95744298	rs115145470	A	G	0.030056	23.9786
	10	0.00164779	3.29997e-06	1	-0.007663	1722828	rs3737627	A	G	0.270991	21.6268
	11	0.00146699	4.79999e-06	1	0.00671057	187260443	rs12743053	C	G	0.477876	20.9249
	12	0.00314007	1.79999e-09	2	0.0188989	56662691	rs139237013	A	G	0.057668	36.2237
	13	0.00340154	2e-10	2	0.0216304	417167	rs62106258	C	T	0.048562	40.4367
	14	0.00154419	1.79999e-07	2	-0.00805721	621115	rs10180960	T	C	0.347292	27.2249
	15	0.00163727	2.80001e-08	2	-0.00909294	151345113	rs2222760	A	G	0.28089	30.8437
	16	0.00148119	9.8992e-12	2	0.0100844	58177683	rs2678900	G	T	0.427924	46.3529
	17	0.001725	6.80002e-07	2	-0.0085699	181068889	rs35979472	T	A	0.239087	24.6815
	18	0.00146662	8.60003e-07	2	0.00721621	208426257	rs10932201	A	G	0.460852	24.2092
	19	0.00256924	2.59998e-06	2	-0.0120718	176130707	rs11673714	C	T	0.088702	22.0766
	20	0.00183251	1.5e-06	2	0.00880505	156207135	rs62176228	A	G	0.20041	23.0871
	21	0.00146688	2.59998e-07	2	-0.00755984	146114898	rs4422110	T	C	0.534543	26.5604
	22	0.00148473	5.69994e-07	2	-0.00742423	147946069	rs62169335	T	C	0.543217	25.0038
	23	0.00154804	1.09999e-06	2	-0.00755091	55001405	rs2116439	G	A	0.339324	23.7921
	24	0.00147528	1.40001e-07	3	0.00776157	71034748	rs4676964	T	C	0.510683	27.6789
	25	0.00181303	5.89997e-07	3	-0.00905788	62518227	rs62243496	A	C	0.214774	24.9598
	26	0.00147636	7.69999e-09	3	-0.00852476	83786985	rs2140714	G	C	0.557738	33.3409
	27	0.00169718	2.80001e-09	3	-0.010087	175671450	rs12634740	G	T	0.252078	35.3237
	28	0.00153911	5.60003e-07	3	0.00770074	81790970	rs13340130	T	A	0.344985	25.0336
	29	0.00214018	2.59998e-07	3	0.0110248	116750431	rs62266239	T	C	0.136239	26.5362
	30	0.00160449	9.40005e-07	3	0.00786782	25381956	rs10510562	C	G	0.297374	24.0455
	31	0.00156645	1.29999e-06	3	0.00758599	85413180	rs12494242	C	T	0.319482	23.4525
	32	0.00169125	1.89998e-07	3	0.00880286	136020541	rs1711171	C	T	0.749565	27.0913
	33	0.00148245	1.40001e-06	3	-0.00714598	95229880	rs7649005	C	T	0.429984	23.236
	34	0.00165447	1.5e-06	4	-0.00796638	130934004	rs2135928	T	G	0.731597	23.1847
	35	0.00150261	6.1e-07	4	-0.00749386	181254500	rs4861436	C	A	0.60967	24.8723
	36	0.00265755	4.60002e-07	4	0.0133979	105732919	rs74697766	C	T	0.083475	25.4161
	37	0.00542823	4.90004e-06	4	-0.0248015	40095995	rs143364287	T	A	0.02001	20.8755
	38	0.00356678	8.09991e-07	4	0.0175963	172402709	rs115687569	A	G	0.045244	24.3382
	39	0.00220119	3.89996e-07	4	0.0111651	147591808	rs11100930	A	G	0.873532	25.7281
	40	0.00147406	1.2e-08	4	0.008401	93984155	rs6829572	A	G	0.456717	32.481
	41	0.00148125	1.29999e-06	4	-0.00717756	106216667	rs2101975	G	A	0.432138	23.4798
	42	0.00146478	1.2e-07	5	-0.00775736	178325515	rs4444956	G	A	0.489942	28.0467
	43	0.001465	4.60002e-07	5	-0.00738886	19607413	rs2028935	C	A	0.484581	25.4377
	44	0.00148021	2e-07	5	0.00769534	102114414	rs416769	G	A	0.421431	27.0276
	45	0.00148593	2.69998e-09	5	-0.00884199	88065637	rs11743441	T	G	0.574343	35.408
	46	0.00156617	2.80001e-07	5	0.00804884	107541291	rs2966819	G	A	0.321341	26.4111
	47	0.00264501	3.2e-06	5	0.0123167	144214142	rs114210747	T	C	0.084286	21.6836
	48	0.00176447	3.09999e-06	5	-0.00822972	127755996	rs3828661	C	A	0.220885	21.754
	49	0.00155187	2.30001e-06	5	-0.00733935	93180544	rs17594338	A	G	0.332797	22.3667
	50	0.00201025	3.29997e-06	5	-0.00935446	158162106	rs2018466	A	G	0.157034	21.6539
	51	0.0015062	2e-10	5	0.00958232	164566362	rs7447465	C	T	0.619449	40.4738
	52	0.00436437	2.69998e-08	5	-0.0242681	33951693	rs16891982	G	C	0.972143	30.9191
	53	0.00149927	2e-06	5	0.00712127	35335006	rs34503203	G	A	0.388733	22.5607
	54	0.00147716	2.99999e-07	6	0.00756807	54951016	rs11756299	G	A	0.427077	26.249
	55	0.00172948	1.40001e-08	6	0.0098203	51187787	rs994270	G	C	0.234851	32.2416
	56	0.00176386	8.30004e-07	6	-0.00869231	26167710	rs4486004	T	G	0.220928	24.2851
	57	0.00207103	3.69999e-06	6	0.00958501	129406577	rs9321151	C	T	0.145556	21.4196
	58	0.00219431	4e-09	6	0.0129151	37669616	rs62398404	T	C	0.127211	34.6416
	59	0.00148023	2.30001e-06	6	-0.00699821	104468451	rs990396	G	A	0.444433	22.3519
	60	0.00200471	9.49992e-07	6	-0.00982554	30211894	rs4449668	T	G	0.158724	24.0219
	61	0.00148365	3.29997e-06	6	-0.00690007	128172254	rs270026	G	A	0.415168	21.6293
	62	0.00199199	3.50002e-07	6	-0.0101501	48782953	rs2396885	G	A	0.838915	25.9636
	63	0.00152718	2.1e-06	7	0.00724295	127609301	rs1193333	G	A	0.642506	22.4931
	64	0.0017934	1.40001e-09	7	-0.0108498	72878044	rs35797675	G	T	0.215928	36.6005
	65	0.00149333	8.70001e-07	7	-0.00734654	135073047	rs11772832	C	T	0.399832	24.2021
	66	0.00156383	3.29997e-07	7	-0.00798803	96638045	rs1004278	C	G	0.33127	26.0915
	67	0.00186706	2.59998e-06	7	-0.00877788	14207740	rs6960970	C	T	0.803617	22.1035
	68	0.0042317	2.80001e-07	7	0.0217287	14742864	rs77431173	C	T	0.031013	26.3655
	69	0.00162717	2.19999e-06	7	0.00770953	33152756	rs9692506	G	C	0.295144	22.4485
	70	0.00360142	1.89998e-06	7	0.0171482	49859403	rs75188715	A	G	0.043095	22.6719
	71	0.00147337	1e-07	8	-0.00784368	143309504	rs10098073	A	C	0.473422	28.3409
	72	0.00157567	4.49997e-09	8	-0.00924231	4836291	rs4272399	A	C	0.321491	34.4056
	73	0.00170514	2.5e-06	8	0.00802818	71494780	rs268562	T	G	0.756468	22.1673
	74	0.007512	2.69998e-06	8	-0.0352625	27775477	rs141934869	T	G	0.010227	22.035
	75	0.00152304	3.40001e-06	9	0.00707326	37005561	rs6476606	G	A	0.629462	21.5682
	76	0.00146723	2.90001e-22	9	-0.014237	15573753	rs276453	C	A	0.488356	94.154
	77	0.00232634	4.20001e-06	9	0.0107079	2095330	rs7039466	T	C	0.112231	21.1866
	78	0.00155908	5.30005e-09	9	0.00910131	131936055	rs1556147	T	A	0.671626	34.0776
	79	0.00531461	1.89998e-06	9	-0.0253066	88211387	rs41282441	C	G	0.019788	22.6737
	80	0.00826792	1.29999e-06	9	0.0399829	83446447	rs139012851	G	A	0.008066	23.3859
	81	0.00149749	1.09999e-06	9	-0.00730858	122672140	rs10118916	C	A	0.594995	23.8197
	82	0.00147049	4e-07	10	0.00745433	10699419	rs10905778	A	G	0.44429	25.6975
	83	0.00146482	7.90005e-07	10	-0.00723409	102755779	rs10883567	C	T	0.488843	24.3892
	84	0.00234679	1.09999e-06	10	-0.0114315	2639003	rs61836106	A	G	0.110398	23.7277
	85	0.00149457	4.39997e-07	10	0.00755091	64504212	rs224064	C	T	0.603875	25.5249
	86	0.00165779	5.69994e-08	11	0.00900002	112491227	rs2513324	C	A	0.267185	29.4731
	87	0.00169525	2.39999e-07	11	-0.00876103	91575773	rs11019656	G	T	0.246721	26.708
	88	0.00173551	2.69998e-06	11	0.00813898	47099125	rs4315028	C	A	0.232489	21.993
	89	0.00197893	1.80011e-12	11	0.0139533	126587391	rs3909726	A	G	0.836382	49.7154
	90	0.00268204	3.69999e-09	11	0.0158208	31097262	rs673696	T	C	0.080995	34.7956
	91	0.00587358	1.7e-06	12	-0.0281268	18822872	rs142325173	A	G	0.016802	22.9315
	92	0.00148454	2.59998e-06	12	0.00697875	54664097	rs4759074	T	C	0.410304	22.0988
	93	0.00169675	1.09999e-07	12	0.00899997	30169738	rs17547360	C	T	0.248054	28.1348
	94	0.00213024	1.89998e-07	12	0.011102	123791649	rs73231956	C	T	0.138433	27.1609
	95	0.00182433	4e-08	12	0.0100199	60473007	rs6581296	G	C	0.794714	30.166
	96	0.00336036	3.69999e-06	13	-0.0155435	93616413	rs77691530	T	C	0.050175	21.3956
	97	0.00206083	6.29999e-07	13	-0.0102645	95906121	rs17235152	C	T	0.151013	24.8079
	98	0.00151643	3.89996e-06	13	0.00699693	67506934	rs9317624	A	C	0.43763	21.2896
	99	0.00159887	1.09999e-06	13	0.00778776	112682875	rs942038	G	A	0.699979	23.7245
	100	0.00148795	1.5e-06	13	0.00715566	81680792	rs9545596	T	C	0.542545	23.1271
	101	0.00150287	1.40001e-06	13	0.00724394	66208982	rs1412816	T	A	0.610472	23.233
	102	0.00164854	1.80011e-12	13	-0.0116241	55946152	rs3105056	C	T	0.732738	49.7185
	103	0.00161749	3.2e-08	14	-0.00894391	98872110	rs1958801	G	A	0.287998	30.5752
	104	0.00218175	1.5e-06	14	-0.010492	69961658	rs17107024	C	T	0.128848	23.1262
	105	0.00245655	2.99999e-06	15	0.0114771	97179747	rs7183481	A	G	0.099731	21.8279
	106	0.00148113	4.79999e-06	15	0.00677335	79432359	rs12595749	G	A	0.422918	20.9131
	107	0.00146665	3.29997e-06	15	-0.00681736	33520165	rs12908716	G	T	0.532944	21.6062
	108	0.00147218	3.2e-08	16	-0.00814112	74166991	rs3964074	C	T	0.547043	30.5805
	109	0.00146717	3.09999e-06	16	0.00684041	8994192	rs4985061	C	G	0.51397	21.7371
	110	0.0017352	4.70002e-11	16	-0.0114181	5694999	rs55813438	A	G	0.763165	43.2999
	111	0.00150668	4.20001e-06	16	-0.00693323	89543188	rs12935033	T	C	0.379962	21.1752
	112	0.0014804	1.5e-10	16	-0.00948966	28338039	rs2726033	G	A	0.422384	41.0905
	113	0.00148179	4.39997e-08	16	0.00811121	64293179	rs2926119	A	C	0.569417	29.9637
	114	0.00191357	2e-06	16	-0.00909885	19980931	rs7199285	T	C	0.183803	22.6091
	115	0.00378793	1.6e-07	16	-0.0198313	76210598	rs72794909	C	T	0.038747	27.4092
	116	0.00463543	2.19999e-06	16	0.0219517	78719209	rs74032724	G	A	0.026453	22.4261
	117	0.00168802	6.4e-07	16	-0.00840307	4470964	rs6500598	T	G	0.747759	24.781
	118	0.00180034	2e-07	17	-0.0093588	44355602	rs2696532	G	A	0.220149	27.0227
	119	0.00186127	7.90005e-07	17	0.00919189	5124462	rs2439945	T	C	0.193782	24.3887
	120	0.00146514	2.90001e-06	17	-0.0068507	54416747	rs10852981	T	G	0.526409	21.863
	121	0.00457217	1.79999e-06	17	0.0218141	33128801	rs7208329	T	C	0.027221	22.7629
	122	0.00235975	5.30005e-07	17	-0.0118337	16578053	rs72637362	C	T	0.109279	25.1482
	123	0.00219635	1.79999e-07	17	0.0114524	79095144	rs8073904	A	G	0.866978	27.1887
	124	0.00398231	1e-06	18	0.0194755	63348042	rs78621251	G	A	0.03527	23.9169
	125	0.00161593	8.40001e-08	18	-0.00865841	40945604	rs653149	G	C	0.287409	28.7097
	126	0.00230897	4.30002e-08	19	0.0126533	42670527	rs17270057	C	T	0.113347	30.031
	127	0.00202671	2.70023e-19	19	-0.0181966	45411941	rs429358	C	T	0.154171	80.6112
	128	0.00179515	4.79999e-07	19	-0.00903441	3352401	rs11672035	T	C	0.210905	25.3277
	129	0.0015114	3.79997e-06	19	0.00698825	3462045	rs8107139	C	T	0.404513	21.3784
	130	0.00160657	2.99985e-11	22	-0.0106761	41753603	rs11090045	A	G	0.307145	44.1595
	131	0.00151227	2.90001e-10	22	0.00953241	27253353	rs136548	T	C	0.376668	39.7324
	132	0.00152725	1.29999e-06	22	-0.00740299	28330513	rs7287702	G	C	0.360681	23.4959
	133	0.00535849	2.39999e-06	22	-0.025264	36426920	rs117817642	A	G	0.01954	22.2289
Lobster/crab intake	1	0.00106968	3.59998e-08	1	0.00589168	159613805	rs2808659	A	G	0.090534	30.3359
	2	0.00282805	4.90004e-06	1	0.0129262	53901405	rs115028397	T	C	0.012992	20.8908
	3	0.00290044	3.69999e-06	1	0.0134294	42038763	rs75201015	C	T	0.011387	21.4374
	4	0.00203203	3.59998e-06	1	0.0094155	196373409	rs149134269	A	G	0.024311	21.4691
	5	0.0028189	5.80003e-07	1	0.0140915	194461500	rs114505698	C	G	0.01407	24.9886
	6	0.00211808	2.90001e-06	1	0.00990741	90154907	rs12064617	A	G	0.021416	21.8787
	7	0.0017053	2.90001e-07	1	0.00874646	33656415	rs74919141	A	G	0.033762	26.3057
	8	0.00245368	9.69996e-08	2	0.0130856	46066849	rs55990710	A	T	0.015771	28.4406
	9	0.00324574	2.19999e-07	2	0.0168207	10665513	rs138084455	T	C	0.01024	26.8564
	10	0.00232842	1e-06	2	0.0113748	20942885	rs72784354	T	C	0.017401	23.8645
	11	0.0023898	1.09999e-06	2	0.01163	190650430	rs5742940	A	G	0.017421	23.6822
	12	0.00238074	4.30002e-06	2	0.0109395	240476936	rs74002881	T	C	0.020549	21.1134
	13	0.00367631	2.69998e-07	2	0.0189112	206491524	rs144063850	G	A	0.008006	26.4607
	14	0.00292298	2.5e-06	2	0.0137736	43055666	rs188857983	C	A	0.01125	22.2039
	15	0.00247982	1e-06	2	0.0121302	125661232	rs74525102	C	A	0.016276	23.9267
	16	0.00286168	2.59998e-07	2	0.0147375	84250712	rs186181876	A	G	0.012892	26.5211
	17	0.00175863	3.79997e-07	3	0.0089352	29545682	rs35976064	T	C	0.031006	25.8135
	18	0.00276007	2.1e-08	3	0.0154763	34897350	rs140747487	A	G	0.012504	31.4399
	19	0.00207171	4.70002e-06	3	0.00948424	8413015	rs114108536	G	A	0.02283	20.9572
	20	0.00431053	3.59998e-06	3	0.0199774	125746492	rs144509894	A	G	0.005645	21.4785
	21	0.00409259	1.79999e-07	4	0.0213644	186448766	rs116077835	T	C	0.005826	27.2503
	22	0.00107466	6.80002e-07	4	0.00533654	150854196	rs17688110	C	T	0.087849	24.6583
	23	0.00277592	2.39999e-06	4	0.0130994	187899635	rs151163598	T	C	0.013325	22.2677
	24	0.000980808	2.1e-06	5	0.00465337	10156158	rs6554575	G	T	0.109376	22.5089
	25	0.00212735	4.49997e-06	5	0.00975361	138599375	rs149425396	G	C	0.023571	21.0203
	26	0.00332716	4.49997e-06	5	0.0152662	141557405	rs143578999	A	G	0.008507	21.0524
	27	0.000816927	1.40001e-06	5	-0.00394063	97993896	rs457294	T	C	0.168697	23.2676
	28	0.00126426	1.09999e-06	6	0.0061541	111149129	rs72952065	C	T	0.062807	23.6942
	29	0.00330428	2e-06	6	0.0157043	168066150	rs145421886	G	A	0.011765	22.5876
	30	0.00221354	4.90004e-07	6	0.0111361	49646270	rs112300474	A	C	0.019295	25.3092
	31	0.00106991	5.39995e-07	6	0.00536148	83320368	rs72908058	G	A	0.088936	25.1109
	32	0.00063143	2.5e-06	7	-0.00297131	28545810	rs217514	C	T	0.362738	22.1428
	33	0.00263519	2.99999e-06	7	0.0123002	117355510	rs73215950	G	A	0.015488	21.7865
	34	0.00126083	1e-06	7	0.00616868	78593548	rs10281272	T	A	0.062541	23.9364
	35	0.0014518	2.30001e-06	8	0.00685363	96733329	rs3134489	T	C	0.049111	22.2851
	36	0.00242034	1.29999e-06	8	0.0117012	128444775	rs150869774	C	T	0.016612	23.3719
	37	0.000790723	2.5e-06	9	0.00372345	114643711	rs10981135	C	G	0.180838	22.1732
	38	0.00192312	5.49997e-08	9	0.0104524	93097665	rs73496482	C	A	0.026308	29.5397
	39	0.00239233	4.79999e-06	11	0.0109379	79571606	rs11238016	A	G	0.01647	20.9032
	40	0.000713517	3.79997e-07	11	-0.0036245	132875470	rs1395502	A	T	0.758913	25.8032
	41	0.000653945	3.29997e-06	13	0.00304058	95342732	rs9301989	C	T	0.31759	21.6181
	42	0.00366758	1.29999e-06	15	0.0177322	91007729	rs143728243	T	C	0.007719	23.3751
	43	0.00419873	4.70002e-06	16	0.019217	87972269	rs147611679	T	C	0.005775	20.947
	44	0.00252265	1.2e-06	16	0.0122464	7048508	rs118099326	A	G	0.019317	23.5662
	45	0.00220568	2.1e-06	17	0.0104585	74971946	rs111688892	A	T	0.021132	22.4823
	46	0.00272385	1.09999e-06	18	0.0132645	13867385	rs143695299	T	G	0.013387	23.7138
	47	0.00104596	1.5e-07	18	0.00549425	24370029	rs72878659	T	C	0.093766	27.5914
	48	0.00280113	6.80002e-07	18	0.0139116	31494503	rs147372171	C	A	0.012832	24.6646
	49	0.00366409	1.40001e-06	18	0.0176973	45876747	rs58783475	A	G	0.007232	23.3275
	50	0.00315925	4e-06	19	0.0145627	9614798	rs117123413	C	T	0.009317	21.2472
	51	0.00204178	1.2e-06	19	0.00990234	43950298	rs116918010	C	T	0.022537	23.5204
	52	0.00307655	1.5e-06	19	0.0147994	58331797	rs141887614	A	G	0.011277	23.1391
	53	0.0029885	4.70002e-07	20	0.0150561	59526185	rs6128982	A	G	0.010506	25.3808
	54	0.00298658	1.29999e-06	20	0.014436	35983995	rs75589235	G	A	0.010479	23.3632
	55	0.00203693	8.50002e-07	20	0.0100283	1749682	rs74510013	T	C	0.022906	24.2376
	56	0.00195671	2.39999e-06	22	0.00923687	31242332	rs146893734	T	C	0.025488	22.2835
	57	0.00416631	5.1e-07	22	0.0209311	40937635	rs138793955	T	C	0.005735	25.2387
Non-oily fish intake	1	0.00190407	1.09999e-07	1	-0.0101043	66370116	rs17417079	T	A	0.24572	28.1608
	2	0.0017008	4.79999e-06	1	-0.00777543	97564729	rs11165780	A	G	0.348649	20.8997
	3	0.00824038	4.39997e-06	1	0.0378533	116862180	rs116616457	A	C	0.011966	21.1014
	4	0.00225683	1.7e-06	1	-0.0108099	43356211	rs17382631	A	C	0.170473	22.9427
	5	0.0016553	7.90005e-09	2	-0.00955354	27730940	rs1260326	C	T	0.604249	33.3099
	6	0.00191996	1.40001e-09	2	0.0116344	144147475	rs16822430	C	T	0.23321	36.7199
	7	0.00634585	2.39999e-06	2	-0.029953	204697332	rs78769094	T	C	0.016523	22.2792
	8	0.00202829	1.40001e-09	2	0.0122842	208205711	rs11680516	C	T	0.202388	36.6802
	9	0.00354624	3.69999e-06	2	-0.0164011	104569126	rs75702120	T	A	0.057741	21.3899
	10	0.00601588	9.29994e-07	2	-0.0295138	86212682	rs150075454	A	G	0.01922	24.0686
	11	0.00761157	3.50002e-06	2	-0.035308	178267355	rs144833909	T	C	0.012271	21.5177
	12	0.00175145	5.1e-07	2	-0.00879815	45170153	rs4953152	A	G	0.310289	25.234
	13	0.00206077	5.49997e-07	3	-0.0103234	185803594	rs79262908	T	C	0.191691	25.0948
	14	0.00163321	1.09999e-07	3	-0.00866728	76733503	rs4993942	G	T	0.470061	28.1631
	15	0.00172892	1.7e-06	3	-0.00827838	115105933	rs7432182	A	G	0.671552	22.9266
	16	0.00164909	2.30001e-06	3	0.00779609	25122201	rs12638455	A	C	0.57835	22.3493
	17	0.00781007	4e-06	4	0.0360181	23854482	rs60132501	T	C	0.011879	21.2682
	18	0.00340151	2e-07	4	0.0176979	44870444	rs1603515	G	A	0.939542	27.0706
	19	0.00163103	1.89998e-06	4	0.0077757	62128825	rs11723103	A	G	0.441581	22.7276
	20	0.00345541	1.7e-06	4	0.016534	17085668	rs13150190	T	C	0.940932	22.8957
	21	0.00335965	3.89996e-06	4	0.0155025	60277449	rs71607209	T	A	0.063641	21.2919
	22	0.00261553	2.99999e-06	5	-0.0122208	167710877	rs4415102	T	C	0.113129	21.8312
	23	0.00170434	8.50002e-08	5	-0.00913035	60855070	rs1445978	C	T	0.635955	28.6986
	24	0.00165684	2.19999e-07	5	-0.00858835	144526632	rs2400169	C	T	0.599948	26.8693
	25	0.00175764	1e-09	6	-0.0107346	69996217	rs3799077	G	T	0.309993	37.3001
	26	0.0021207	1.29987e-12	6	-0.0150377	32761506	rs4318925	T	C	0.177245	50.2808
	27	0.00162193	3.79997e-06	7	0.00749729	111112699	rs56848830	A	C	0.503552	21.3669
	28	0.00162389	4e-06	7	0.0074906	124385842	rs7791045	C	T	0.49032	21.2774
	29	0.00202331	1.79999e-09	7	-0.0121791	73056750	rs6957745	C	T	0.202978	36.2329
	30	0.0016503	2.1e-06	7	-0.00783101	114352862	rs776472	T	C	0.567089	22.5169
	31	0.0016312	2.80001e-08	7	0.00906029	25517103	rs17317920	G	A	0.479238	30.8509
	32	0.00184553	1e-06	7	0.0090212	154213552	rs6953095	C	A	0.260375	23.8938
	33	0.00564792	1.09999e-06	8	-0.0275241	144690402	rs117427411	T	C	0.022823	23.7491
	34	0.00179435	2.69998e-06	8	0.00841708	84643371	rs56399747	G	A	0.291509	22.0043
	35	0.00204283	3.29997e-07	8	0.0104327	8991079	rs55858845	C	T	0.206034	26.0812
	36	0.00168317	1.5e-07	9	0.00883822	116584812	rs12555454	C	T	0.372752	27.5722
	37	0.0029656	9.59997e-08	10	0.0158198	32168803	rs17295822	C	T	0.081299	28.4561
	38	0.00162573	4.70002e-06	10	0.00744033	107401009	rs10884203	C	G	0.494023	20.9453
	39	0.00186372	3.89996e-07	10	-0.00945684	104303748	rs67646802	T	C	0.252994	25.7471
	40	0.00477524	2.1e-06	11	0.0226415	5619811	rs537359676	C	G	0.030526	22.4811
	41	0.00437382	6.59994e-07	11	-0.0217521	82139196	rs117418277	G	A	0.039041	24.7331
	42	0.00240338	1.89998e-07	11	-0.0125083	8003669	rs77956594	C	T	0.131598	27.0863
	43	0.00175132	8.19993e-08	11	-0.00939145	28728332	rs510161	G	C	0.310338	28.7563
	44	0.00627892	4.90004e-06	11	-0.0286779	110179047	rs78744083	A	G	0.016957	20.8604
	45	0.00168404	1.7e-07	11	0.00880133	19422772	rs2702668	G	A	0.634476	27.3143
	46	0.00255244	3.59998e-12	12	-0.0177401	110057250	rs35287743	T	G	0.11583	48.3058
	47	0.00283009	2.90001e-06	12	0.0132308	32984330	rs10844370	C	T	0.090048	21.856
	48	0.00170902	4e-07	12	-0.00866486	46099573	rs11183176	T	G	0.653269	25.7056
	49	0.00177792	2.1e-07	13	0.0092338	28664016	rs7326846	T	C	0.625714	26.9733
	50	0.01558	2.59998e-06	13	0.0732076	50147180	rs76477280	G	A	0.002828	22.0788
	51	0.00165022	1.7e-08	14	-0.00930647	29775132	rs7148387	G	A	0.590715	31.8042
	52	0.00166956	1.40001e-06	14	-0.00806352	100283856	rs35522344	T	C	0.384676	23.3262
	53	0.00176887	4.39997e-06	15	0.0081235	41257608	rs12912887	T	G	0.698048	21.0908
	54	0.00216956	1e-06	15	-0.0106025	95181973	rs55774808	C	T	0.170893	23.882
	55	0.00388356	2.19999e-07	15	0.0201253	35789592	rs55900434	C	T	0.045748	26.8549
	56	0.00323644	1.29999e-06	15	0.015647	87935526	rs62034298	T	C	0.067105	23.3736
	57	0.00186196	1.89998e-07	16	0.00969501	83683945	rs11859365	C	A	0.253728	27.1115
	58	0.00165108	2.49977e-14	16	0.0125875	53806453	rs56094641	G	A	0.404619	58.122
	59	0.00176978	8.79995e-08	17	0.0094691	37886986	rs3809717	A	C	0.306482	28.6271
	60	0.00164351	2.5e-06	17	0.00773339	3638344	rs9674606	A	G	0.439169	22.1408
	61	0.00166475	4.90004e-07	17	-0.00837213	2296014	rs2447091	C	T	0.389888	25.2913
	62	0.00182075	4.20001e-06	18	0.00837391	11133481	rs112858262	C	T	0.277084	21.1521
	63	0.00179397	3.50002e-06	18	-0.00831937	58859363	rs56864124	A	C	0.286504	21.5055
	64	0.00178044	4.30002e-06	18	-0.00818286	1575201	rs9951835	G	T	0.293284	21.1229
	65	0.00172732	3.89996e-06	19	-0.00797177	3226966	rs10421668	A	G	0.331576	21.2991
	66	0.00167625	4.70002e-22	19	0.016184	49259529	rs838133	G	A	0.549409	93.2164
	67	0.00215164	1.6e-06	20	0.010328	52693624	rs6127088	T	C	0.173006	23.0405
	68	0.00235017	1.7e-06	21	0.0112547	25322481	rs10482944	T	A	0.137707	22.9333
	69	0.00305593	1.79999e-06	22	-0.0145976	42689945	rs113253914	T	G	0.081148	22.8178
Oily fish intake	1	0.00191443	4.20001e-07	1	0.00968328	72114787	rs11576565	A	G	0.488933	25.5837
	2	0.0034659	2.80001e-06	1	-0.0162283	35687815	rs673604	C	T	0.082768	21.9236
	3	0.00192365	1.6e-07	1	0.0100901	177111162	rs6667502	C	T	0.475374	27.5129
	4	0.00237134	5.1e-08	1	0.0129146	201754720	rs903676	A	G	0.21216	29.6601
	5	0.00200381	1.6e-10	1	0.012822	72577950	rs67474621	T	A	0.511777	40.9446
	6	0.00205672	4.90004e-06	1	-0.00939821	10883143	rs10864473	A	G	0.315827	20.8804
	7	0.00195018	7.59994e-07	1	0.00964394	74236278	rs1532480	T	G	0.543284	24.4544
	8	0.00194778	3.29997e-07	1	-0.00994151	38737005	rs4970581	C	A	0.468497	26.0509
	9	0.00194878	7.69999e-08	1	0.0104749	96476240	rs321243	G	T	0.593132	28.8916
	10	0.00200782	3.2e-07	1	-0.0102679	112590140	rs198795	A	T	0.351172	26.1524
	11	0.00225713	3.69999e-12	1	0.0156803	204596454	rs45501495	T	C	0.236013	48.2607
	12	0.00248256	4.70002e-07	1	0.0125087	88436992	rs59733471	T	G	0.182238	25.3877
	13	0.0027052	1.29999e-06	2	0.0131135	207294387	rs2042464	T	A	0.150902	23.4983
	14	0.0031757	3.09999e-06	2	-0.014803	89153249	rs170795	G	T	0.110279	21.7279
	15	0.00210096	8e-09	2	0.0121188	145967878	rs275160	C	T	0.700597	33.2722
	16	0.00270403	1.89998e-07	2	0.0140959	161984465	rs17756423	G	C	0.146961	27.1744
	17	0.00307567	2.90001e-08	2	-0.0170539	49039237	rs55930451	T	C	0.108001	30.7444
	18	0.00195877	2.1e-07	2	0.0101626	137447448	rs4419275	C	T	0.60973	26.9179
	19	0.00195229	1.7e-06	2	-0.00934844	27730940	rs1260326	C	T	0.60429	22.9291
	20	0.00198446	1.09999e-06	2	0.00966526	59171852	rs7561608	C	G	0.385441	23.7214
	21	0.00218294	2.90001e-06	2	-0.0102127	164747772	rs1821849	C	T	0.740066	21.8875
	22	0.00196562	3.50002e-07	2	0.0100127	61436930	rs6709441	T	A	0.383961	25.9479
	23	0.00223629	6.59994e-09	2	0.0129737	77224951	rs55985303	A	G	0.241079	33.6565
	24	0.0019207	3.50002e-10	2	-0.0120492	59488019	rs17050031	T	C	0.4801	39.3546
	25	0.00195963	2.39999e-06	2	-0.00924302	102302978	rs4851487	T	C	0.397051	22.2473
	26	0.00269464	4.39997e-07	2	0.0136154	100576304	rs13023088	T	C	0.148871	25.5304
	27	0.00193238	4e-06	3	-0.00891216	86203406	rs11127924	G	C	0.561086	21.2706
	28	0.00255561	2.1e-06	3	-0.0121239	165785992	rs16850013	A	G	0.169345	22.5058
	29	0.0019438	2.59998e-06	3	-0.00913468	17219137	rs2596668	G	C	0.512826	22.0842
	30	0.00273715	2.99999e-06	3	0.0127866	140173355	rs1427781	T	C	0.142833	21.8228
	31	0.0043122	7.00003e-07	3	-0.0213946	111226958	rs77258251	G	A	0.052213	24.6155
	32	0.00500801	4.30002e-07	3	-0.0253252	117390399	rs6769454	A	G	0.037685	25.5725
	33	0.0019595	4.39997e-08	3	-0.0107265	176822676	rs1201289	G	T	0.394525	29.9656
	34	0.00193636	1.2e-08	3	0.0110446	25099776	rs10510554	C	T	0.569277	32.5331
	35	0.00193122	5.00035e-15	3	0.0151162	71534763	rs1876245	C	T	0.431482	61.266
	36	0.00194991	4.60002e-06	3	0.00893564	157845169	rs9860241	A	G	0.408376	21
	37	0.00386307	1.6e-09	3	-0.0233232	141107612	rs10513136	A	G	0.065424	36.451
	38	0.00225631	4.09996e-06	3	0.0103899	185835281	rs9831061	A	G	0.760049	21.2043
	39	0.00251917	3.59998e-08	3	0.0138824	147076253	rs905575	G	C	0.82397	30.3677
	40	0.00227811	4.39997e-10	3	0.0142105	85517507	rs13070166	A	T	0.228586	38.9106
	41	0.00202374	3.59998e-06	3	0.00937555	48939080	rs4974084	A	G	0.665967	21.4626
	42	0.00198025	8.49963e-14	3	0.0147781	167184878	rs9841174	C	T	0.373913	55.6923
	43	0.00506776	3.50002e-07	3	-0.0258285	70581216	rs144377835	T	C	0.038626	25.9755
	44	0.00244451	1.7e-07	3	-0.0127816	88581056	rs7431970	C	T	0.811484	27.3391
	45	0.00423605	1.09999e-10	3	0.0273225	115214586	rs114497213	T	G	0.05481	41.6023
	46	0.00257399	1.89998e-08	4	0.0144775	14935830	rs7683782	G	C	0.833405	31.6353
	47	0.00215774	1.29999e-06	4	-0.0104283	3381990	rs13138393	A	G	0.282067	23.3575
	48	0.00244881	2.90001e-06	4	-0.0114618	132569965	rs13113700	A	C	0.190347	21.9075
	49	0.0023307	1.09999e-07	4	-0.0123923	30831942	rs6842641	T	C	0.214263	28.2702
	50	0.00324646	5.89997e-07	4	-0.0162143	46757604	rs79655964	C	T	0.097976	24.9445
	51	0.00580214	3.59998e-06	4	-0.0268986	100239319	rs1229984	C	T	0.972778	21.4922
	52	0.00231638	2e-06	4	-0.0110205	150210668	rs4579097	A	G	0.225069	22.635
	53	0.00191598	1.5e-08	5	-0.0108521	166811498	rs10061973	T	G	0.5139	32.0807
	54	0.00233026	4.09996e-06	5	-0.0107329	41396930	rs55688158	G	T	0.229707	21.214
	55	0.0019672	1.09999e-08	5	0.0112394	164518993	rs10076975	C	T	0.381413	32.6428
	56	0.00195814	4.60002e-07	5	-0.00987203	60771688	rs13160801	G	C	0.390228	25.417
	57	0.00200533	1.29999e-06	5	-0.00969394	141426179	rs11747857	T	C	0.372351	23.3683
	58	0.00191687	3.89996e-07	5	0.00972947	85618033	rs34506528	T	C	0.510673	25.7627
	59	0.0019471	1.09999e-07	5	-0.0103287	144467735	rs11740769	T	C	0.413608	28.1393
	60	0.00195478	9.49992e-08	5	-0.0104311	11977349	rs730925	T	A	0.405067	28.4749
	61	0.00198522	5.19996e-07	5	-0.00996473	102143618	rs37013	A	G	0.634982	25.1949
	62	0.00192207	3.10027e-13	6	0.0140098	155847549	rs4869859	C	T	0.449939	53.128
	63	0.00194264	1.5e-07	6	0.0102022	73158346	rs1339229	G	A	0.482877	27.5804
	64	0.00206407	1.40001e-09	6	-0.0125065	32120715	rs1053924	C	T	0.686074	36.7131
	65	0.00198535	3.09999e-06	6	-0.00925434	57340919	rs7749444	T	C	0.469649	21.7278
	66	0.00425606	2.59998e-06	6	0.0199904	129670548	rs17057158	T	C	0.053451	22.061
	67	0.00284003	6.79986e-17	6	-0.0237173	26488860	rs16891727	A	C	0.129814	69.7401
	68	0.00223239	1.09999e-08	6	0.012772	88103149	rs12663865	A	G	0.758185	32.7322
	69	0.00276275	4e-06	6	-0.0127362	33864137	rs6903171	C	G	0.138636	21.2517
	70	0.0019211	8.99995e-08	6	-0.0102698	92220347	rs12189953	T	A	0.45169	28.5774
	71	0.00235386	2e-06	6	-0.0111818	157106114	rs112139144	A	G	0.208794	22.5663
	72	0.00214285	1.6e-06	7	0.0102945	44066905	rs62458738	A	G	0.277598	23.0794
	73	0.00247951	4.70002e-07	7	-0.0124886	77791389	rs56096330	A	G	0.182193	25.3684
	74	0.00249209	1.7e-07	7	-0.0130197	10809637	rs79785912	C	T	0.181432	27.2943
	75	0.00195628	2.69998e-10	7	-0.0123535	95760694	rs6465487	G	A	0.399814	39.8764
	76	0.00192415	2e-07	7	-0.00999932	3475240	rs6965147	T	G	0.452542	27.0061
	77	0.00518135	4.60002e-06	7	0.0237355	114349656	rs957523	C	T	0.035229	20.985
	78	0.00244042	5.30005e-08	7	-0.0132745	14207740	rs6960970	C	T	0.803633	29.5873
	79	0.00244955	2.69998e-06	7	0.0114954	55134272	rs1558542	T	C	0.188603	22.0229
	80	0.00231943	2.49977e-14	7	0.0176735	121947456	rs11767283	G	A	0.221709	58.0605
	81	0.00202551	1.89998e-06	7	-0.00965141	111308595	rs6951862	G	A	0.662359	22.7044
	82	0.00428782	2.19999e-06	7	0.0203022	116559140	rs116900901	G	T	0.053496	22.4187
	83	0.00226362	4.20001e-06	8	-0.0104118	9195378	rs11990096	T	A	0.764747	21.1564
	84	0.00195078	1.79999e-07	8	0.0101847	59816868	rs55871839	C	T	0.417009	27.257
	85	0.00214766	7.89951e-12	8	0.0146906	64604218	rs790564	C	A	0.722952	46.7893
	86	0.0021787	1.09999e-07	8	-0.0115648	51493517	rs6988032	T	G	0.737609	28.176
	87	0.00199088	1.09999e-06	8	0.00971083	143297312	rs11777164	T	C	0.36591	23.7914
	88	0.00194936	2.90001e-14	8	0.0148173	10009949	rs11986122	G	C	0.422568	57.7766
	89	0.00192877	2.69998e-08	9	-0.0107206	15637447	rs9886779	A	T	0.439213	30.8941
	90	0.00206656	1.29999e-06	9	-0.0100098	128695180	rs10819087	G	A	0.687437	23.4613
	91	0.00237303	4.70002e-07	9	0.0119587	14113903	rs573057	C	A	0.211578	25.3957
	92	0.00590332	1.2e-07	9	0.0312797	72936849	rs77869596	G	A	0.02755	28.0757
	93	0.00401052	1.89998e-07	9	0.0208767	83302673	rs77424805	T	A	0.063045	27.097
	94	0.00199784	8.99995e-07	9	-0.00981482	126395188	rs10283413	T	A	0.364827	24.1347
	95	0.00191252	1.09999e-09	9	-0.0116474	106772283	rs552234	A	G	0.495449	37.0889
	96	0.0019684	2.80001e-07	9	-0.0101074	92077132	rs11265908	C	T	0.386734	26.3664
	97	0.00219376	3.40001e-06	9	0.0101871	8141845	rs733069	C	T	0.255823	21.5636
	98	0.00256907	8.9e-07	10	-0.0126279	126692423	rs3781441	A	C	0.168385	24.1606
	99	0.00197108	3.59998e-07	10	-0.0100358	2269933	rs7919624	T	C	0.380026	25.9235
	100	0.00225587	1.29999e-06	10	-0.0109044	64839681	rs79059303	C	T	0.238226	23.3654
	101	0.00203601	2.69998e-06	10	-0.00956158	33845729	rs2601759	C	T	0.66976	22.0545
	102	0.00207341	2.60016e-22	10	-0.0201462	21847178	rs10828250	G	C	0.309332	94.4091
	103	0.00197362	1.7e-08	10	0.0111218	80939219	rs703987	C	G	0.615005	31.7557
	104	0.00193806	9.30037e-11	11	0.0125555	79217391	rs4278546	G	A	0.441085	41.9693
	105	0.00191718	2.59998e-06	11	0.00900939	80768250	rs17414123	T	C	0.493345	22.0833
	106	0.00210253	6.00067e-13	11	-0.0151398	111452040	rs631490	C	G	0.709106	51.8506
	107	0.00195724	2.1e-07	11	0.010166	7938306	rs72484727	A	G	0.39378	26.978
	108	0.00260642	5.99998e-08	11	0.0141226	126596003	rs12576625	C	T	0.839279	29.3588
	109	0.00206615	4.49997e-08	11	-0.0112998	28728332	rs510161	G	C	0.31037	29.91
	110	0.00196377	3.29997e-06	11	-0.00913354	3160388	rs11025569	T	C	0.61544	21.6319
	111	0.0034254	8e-09	11	0.0197559	46390680	rs61882686	A	C	0.085234	33.2636
	112	0.00194153	2.90001e-09	11	-0.0115225	83204132	rs11607886	C	T	0.584407	35.2211
	113	0.00563199	4.20001e-06	11	0.0259261	29517349	rs72887359	G	C	0.029937	21.1909
	114	0.00192308	4.60002e-06	11	0.00881216	58114984	rs4261301	T	C	0.452602	20.9975
	115	0.00301071	7.00003e-21	12	-0.0282201	110057250	rs35287743	T	G	0.115869	87.8572
	116	0.00194046	4.49997e-07	12	-0.0097889	46412001	rs10880887	T	C	0.422692	25.4482
	117	0.00206762	4e-07	12	-0.0104762	23697725	rs7965154	A	C	0.313497	25.6723
	118	0.00220965	8e-10	12	0.0135799	52176235	rs303817	G	A	0.751146	37.7698
	119	0.0020378	4.90004e-06	12	-0.00930854	112233018	rs10744777	C	T	0.326258	20.8659
	120	0.00238592	3.09999e-07	12	-0.012209	94545898	rs3847799	C	A	0.797566	26.1846
	121	0.00265295	1.7e-08	13	0.0149567	54220229	rs1361016	G	T	0.844853	31.7842
	122	0.00223046	1.09999e-08	13	-0.0127449	59412819	rs9597870	G	T	0.245844	32.6499
	123	0.00223476	6.90001e-07	13	0.0110916	72748285	rs7338243	A	G	0.24386	24.6334
	124	0.00273045	8.10009e-09	13	-0.0157428	93477312	rs9301837	A	C	0.143273	33.2425
	125	0.00192275	2e-10	13	-0.0122298	101252635	rs12855717	T	C	0.526774	40.4568
	126	0.00215651	1.9002e-24	13	-0.0220014	55975115	rs3124402	G	A	0.733261	104.087
	127	0.00193287	2.59998e-06	14	-0.00908313	83454485	rs1263459	A	G	0.426008	22.0833
	128	0.00192834	3.50002e-06	14	-0.00895035	25536371	rs7147583	A	G	0.564892	21.5432
	129	0.00196936	3.50002e-08	14	0.0108608	23650191	rs4982738	A	G	0.582899	30.4139
	130	0.00199948	2.99985e-13	14	-0.0145833	29766012	rs1951286	G	T	0.644911	53.1956
	131	0.00211647	7.29995e-08	14	-0.0113956	98886128	rs10137526	T	G	0.287976	28.99
	132	0.00196607	2.5e-08	14	-0.0109641	100279492	rs12896749	C	G	0.384721	31.099
	133	0.0058291	1.89998e-06	14	-0.027795	98092019	rs139348162	T	G	0.031413	22.7368
	134	0.00192478	2.80027e-14	15	0.0146421	47867762	rs28533540	A	G	0.534203	57.8686
	135	0.00206306	2.19999e-06	15	0.00977226	95312071	rs12906962	C	T	0.320345	22.437
	136	0.00236968	3.29997e-06	15	0.0110217	35933286	rs12906493	C	T	0.211093	21.633
	137	0.00201445	2e-07	15	-0.0104793	79472522	rs4778971	G	A	0.589366	27.0614
	138	0.0020015	2.80027e-11	16	-0.0133201	51495068	rs9889161	T	G	0.357929	44.2896
	139	0.00282072	2.5e-06	16	-0.0132797	65808760	rs11648715	G	A	0.132257	22.1643
	140	0.00197398	2.59998e-06	16	-0.00927999	72910491	rs7404229	G	A	0.614177	22.1008
	141	0.00655666	1.89998e-06	16	0.0312201	82538255	rs141652736	C	G	0.022366	22.6726
	142	0.00519868	2.19999e-06	16	0.0245938	9541490	rs117551050	C	A	0.035003	22.3802
	143	0.00194873	2.49977e-21	16	0.0184814	53800954	rs1421085	C	T	0.40341	89.9424
	144	0.00219679	9.3994e-25	16	0.0225669	83683945	rs11859365	C	A	0.253765	105.527
	145	0.00234426	2.30001e-06	16	-0.0110857	20144475	rs1925517	A	G	0.786918	22.3621
	146	0.0028011	1.79999e-06	16	0.0133697	58768129	rs11558171	A	C	0.139895	22.7816
	147	0.00327094	2.90001e-07	17	-0.0167698	31764917	rs72821178	C	T	0.094121	26.285
	148	0.00273746	7.29962e-11	17	-0.0178328	29389026	rs28623270	T	A	0.14872	42.4367
	149	0.00216177	3.09999e-08	17	0.0119643	37817482	rs2271308	C	T	0.733181	30.6305
	150	0.00194478	8.10028e-13	17	-0.013923	44189067	rs7225002	G	A	0.4144	51.2534
	151	0.00230203	3.40001e-06	17	0.0106916	63549261	rs3923087	C	T	0.778602	21.5706
	152	0.00274668	1.29999e-06	17	-0.0132925	77539767	rs74575358	C	T	0.140808	23.4205
	153	0.00260966	4.70002e-10	18	-0.0162522	53431951	rs59355765	T	C	0.160079	38.7842
	154	0.00192681	4.49997e-07	18	0.00972113	22772069	rs4131293	T	C	0.45132	25.4539
	155	0.00202754	1.29999e-07	18	-0.0106989	38222561	rs8182438	T	C	0.335452	27.8444
	156	0.00229212	1.5e-08	18	-0.0129784	35156177	rs7243428	G	A	0.224648	32.0602
	157	0.00208626	7.59994e-08	18	-0.011216	58834567	rs154911	T	A	0.303302	28.9026
	158	0.00277809	1.40001e-08	18	0.0157617	1841371	rs9958909	G	T	0.139718	32.1893
	159	0.00203915	6.19998e-08	18	-0.0110387	73208445	rs12966327	T	C	0.329122	29.3046
	160	0.00198527	3.29997e-06	18	-0.0092322	22701299	rs55701338	C	A	0.367028	21.6257
	161	0.00194012	4.30002e-08	19	-0.0106304	22212505	rs7254235	G	A	0.577254	30.022
	162	0.0028148	1.6e-08	19	-0.0159106	37438329	rs75887709	G	A	0.13588	31.9504
	163	0.0019244	1.50003e-23	19	-0.0192439	49215095	rs4002471	T	C	0.547362	99.9985
	164	0.00223333	2e-09	19	-0.0133895	18467322	rs12983532	T	C	0.251137	35.9436
	165	0.00193429	4.49997e-07	19	-0.00976099	34807541	rs2591847	A	G	0.560973	25.4649
	166	0.00228489	4.49997e-07	20	0.0115315	44780150	rs6074041	A	G	0.229209	25.4706
	167	0.0021452	3.79997e-06	20	0.00990963	49868671	rs6021076	G	T	0.709417	21.3392
	168	0.00194336	5.89997e-07	20	-0.00970447	31329704	rs6119946	A	G	0.42455	24.9365
	169	0.00196172	4.30002e-06	20	-0.00901212	12150042	rs2092910	T	C	0.602684	21.1046
	170	0.00191451	9.20005e-09	20	0.0110001	33036482	rs6059844	G	A	0.495121	33.0123
	171	0.0019184	1.79999e-09	20	-0.011542	61154107	rs6089753	T	C	0.530967	36.1978
	172	0.00220977	1.7e-08	20	0.0124683	12495731	rs6033437	A	C	0.257329	31.836
	173	0.00193719	3.2e-08	21	0.0107114	23340050	rs2827161	G	T	0.422842	30.5736
	174	0.00196369	3.40001e-06	21	0.00911581	34343828	rs4817505	C	T	0.389559	21.5498
	175	0.00198165	4.09996e-07	22	0.0100342	38324323	rs6000943	C	T	0.367797	25.6395
	176	0.00193237	2.1e-06	22	0.00916866	27267178	rs13058717	C	T	0.432315	22.5128
	177	0.00223087	2.70023e-14	22	0.0169856	31750013	rs9606833	C	T	0.243593	57.9711
Cheese intake	1	0.00271971	2.30001e-06	1	-0.0128558	109817838	rs660240	C	T	0.78475	22.3435
	2	0.00241592	4.79999e-08	1	-0.0131886	154295592	rs6685323	T	C	0.309293	29.801
	3	0.00313612	1.5e-06	1	-0.0150681	234637998	rs519250	T	C	0.851452	23.085
	4	0.0022849	6.90001e-08	1	-0.0123267	77949123	rs7515509	A	G	0.392291	29.1043
	5	0.006331	2.90001e-06	1	-0.0296066	6279118	rs2092412	C	T	0.032327	21.8691
	6	0.00224598	1.79999e-06	1	-0.0107311	156022802	rs11264431	T	C	0.553786	22.8284
	7	0.00339704	4.20001e-08	1	0.0186266	98546134	rs2802530	A	G	0.876502	30.0652
	8	0.0055221	2.19999e-06	1	0.0261608	217544273	rs113067014	A	G	0.04476	22.4436
	9	0.00297694	3.29997e-06	1	0.0138461	33231380	rs6694085	G	T	0.169204	21.6328
	10	0.00233731	1.79999e-08	1	0.0131666	93676011	rs531358	T	C	0.649768	31.7331
	11	0.00225693	1.09999e-06	1	-0.0110049	168900288	rs2900884	A	G	0.450479	23.7757
	12	0.002366	2.1e-06	1	-0.0112241	201797535	rs2644109	T	C	0.335762	22.5046
	13	0.00239493	4.20001e-07	1	-0.0121159	66240228	rs4655801	G	T	0.319577	25.5932
	14	0.00327852	3.40001e-08	1	0.0180965	4670487	rs78876700	A	G	0.137431	30.4671
	15	0.00223587	1.29999e-07	1	0.0118025	23322471	rs10753550	G	C	0.507696	27.8646
	16	0.00314982	6.19998e-07	1	-0.0156983	169082364	rs10919061	T	C	0.148626	24.8389
	17	0.00238156	1.2e-06	2	0.0115601	144685258	rs12467836	A	G	0.334377	23.5612
	18	0.00228091	9.59997e-07	2	0.011176	206346565	rs4675530	G	A	0.587045	24.0079
	19	0.00242283	1.29999e-07	2	0.0127826	162852079	rs4140685	T	G	0.310798	27.835
	20	0.00317671	4.79999e-07	2	-0.0159964	35059642	rs66510028	C	T	0.14494	25.3564
	21	0.00224121	4.39997e-07	2	-0.0113198	81984166	rs1235070	T	C	0.528328	25.51
	22	0.0023153	4.09996e-06	2	-0.0106659	146849925	rs992903	T	C	0.631345	21.2216
	23	0.00284476	3.2e-06	2	-0.0132444	44390369	rs6544743	G	T	0.809095	21.6756
	24	0.00234182	1e-31	2	0.0274418	45154689	rs504675	T	C	0.352634	137.314
	25	0.00340166	6.70039e-11	2	0.0222011	136484232	rs72970243	A	G	0.12044	42.5957
	26	0.00244494	1.2e-09	2	0.0148578	24049453	rs2339928	A	G	0.704069	36.9293
	27	0.00295199	1.29999e-08	2	0.0167923	58405715	rs72810360	T	C	0.174502	32.3585
	28	0.00261651	3.89996e-10	2	0.0163749	166299635	rs1514755	G	A	0.239596	39.1661
	29	0.00239938	1.29999e-06	2	0.0116241	60722040	rs6706648	T	C	0.316385	23.4703
	30	0.0143938	1.7e-06	2	0.0689174	60062234	rs72814382	A	G	0.006649	22.9248
	31	0.00225176	1.7e-07	2	0.011774	219279097	rs7607369	G	A	0.567378	27.3402
	32	0.00245876	1.09999e-06	2	-0.0119686	215153099	rs10175930	A	G	0.29573	23.6948
	33	0.00726316	2.1e-06	2	-0.0344341	233941388	rs11674347	G	A	0.024144	22.4763
	34	0.0022428	1e-10	3	-0.0144972	49890613	rs2352974	T	C	0.48979	41.7816
	35	0.00611459	4e-06	3	-0.0281839	84747224	rs114534035	G	A	0.035065	21.2454
	36	0.00224918	1.09999e-06	3	-0.0109639	117679207	rs817505	C	G	0.544127	23.7618
	37	0.0024812	3.69999e-07	3	0.012611	60838518	rs11130789	T	C	0.714994	25.8329
	38	0.00567262	2.5e-08	3	0.0316294	194803510	rs6774906	C	A	0.040653	31.0894
	39	0.00224121	2.90001e-08	3	-0.0124361	56704919	rs4681981	A	C	0.469086	30.7894
	40	0.00224644	4e-07	3	-0.011389	81498737	rs2372904	G	A	0.465925	25.7028
	41	0.00224106	5.39995e-07	3	0.0112313	44039889	rs2302351	A	G	0.470445	25.116
	42	0.00228781	1.2e-08	3	0.0130245	36915814	rs4296548	G	T	0.609594	32.4101
	43	0.0044606	6.1e-07	3	-0.0222469	141209594	rs79147413	G	A	0.067267	24.8743
	44	0.00328458	2.39999e-09	3	0.0196018	161549397	rs79184944	A	T	0.134346	35.6148
	45	0.00316317	1.40001e-08	3	-0.0179341	68410652	rs62245792	A	T	0.150049	32.1449
	46	0.00827804	9.80009e-09	3	-0.0474668	107637010	rs77742462	G	A	0.020525	32.8793
	47	0.00372871	8.9e-07	3	0.0183258	159158671	rs114121746	T	G	0.099126	24.155
	48	0.00243649	1.79999e-07	3	0.0127092	108024070	rs752179	A	T	0.301387	27.2085
	49	0.0035957	9.90011e-07	3	-0.0175951	187489547	rs114964798	T	C	0.108414	23.945
	50	0.00290562	1.2e-06	3	0.0141229	177333565	rs1965353	C	A	0.815625	23.6248
	51	0.0080266	2.30001e-06	3	0.0378965	58701720	rs111423440	A	G	0.024452	22.2912
	52	0.00231387	1.6e-06	4	0.0111006	94073948	rs2870681	C	A	0.368108	23.0151
	53	0.00226529	2.30001e-07	4	0.0117124	80801878	rs7439876	A	G	0.570648	26.7327
	54	0.00264784	3.40001e-06	4	-0.0122972	16848351	rs17815419	A	T	0.237778	21.5689
	55	0.00350527	1.79999e-06	4	0.0167234	182214915	rs9996848	A	C	0.116485	22.7617
	56	0.00306664	1.9002e-11	4	-0.0205914	17788715	rs73096946	C	T	0.157396	45.0863
	57	0.00228394	2.1e-06	4	-0.0108423	149002841	rs3733421	C	T	0.586825	22.5357
	58	0.00425285	7.00003e-12	4	-0.0291639	103188709	rs13107325	T	C	0.074693	47.025
	59	0.00239979	3.09999e-07	4	0.012276	130846669	rs2968940	A	G	0.681989	26.1677
	60	0.00225751	1.79999e-08	4	-0.0127071	45182527	rs10938397	G	A	0.434462	31.6834
	61	0.00229662	3.29997e-06	4	-0.0106819	133515076	rs67967503	G	A	0.391363	21.633
	62	0.00258904	1.29999e-08	4	0.0147298	170228542	rs4692708	C	A	0.252659	32.3679
	63	0.00232728	2.90001e-07	4	-0.0119446	106138146	rs11735256	C	T	0.640689	26.3417
	64	0.00435152	2.19999e-08	4	0.0243652	61251106	rs4860341	C	T	0.928742	31.3513
	65	0.00307674	2.5e-06	5	-0.0144899	27120060	rs113829457	C	T	0.168177	22.1793
	66	0.00228524	7.39997e-08	5	-0.0122964	62952337	rs6897252	T	C	0.605036	28.9528
	67	0.00224939	2.90001e-06	5	0.010529	107407291	rs289232	A	G	0.554358	21.91
	68	0.00229427	2.39999e-08	5	-0.0128007	87985295	rs26579	C	G	0.586217	31.1298
	69	0.00225472	7.90005e-07	5	-0.0111326	138408956	rs13181793	A	G	0.446142	24.3784
	70	0.00227276	3.09999e-07	5	0.0116368	92891029	rs2029401	G	A	0.586341	26.2155
	71	0.00225903	2.80001e-06	5	-0.0105899	142888276	rs34205186	T	C	0.429912	21.9755
	72	0.0024357	4.09996e-06	5	-0.011219	31300815	rs2330698	A	G	0.300856	21.2158
	73	0.00239287	2.19999e-06	5	-0.0113206	43191033	rs7730004	T	C	0.677618	22.382
	74	0.00369429	9.69996e-07	5	0.0180963	3667173	rs113811945	C	T	0.117076	23.9947
	75	0.00259671	1.89998e-06	5	-0.0123644	166109907	rs59784053	G	A	0.247229	22.6724
	76	0.00227073	3.89996e-08	5	-0.0124766	153597288	rs6873324	C	A	0.425802	30.1898
	77	0.00313691	2e-06	5	0.0149178	67942681	rs40019	G	A	0.150718	22.6154
	78	0.00382155	4.30002e-06	5	0.0175617	124247103	rs12653706	T	C	0.094444	21.118
	79	0.00306548	1.29999e-07	5	0.0162028	96206563	rs66468220	T	C	0.158571	27.9371
	80	0.00279903	1.09999e-06	6	-0.0136524	113217171	rs2086504	C	A	0.203663	23.7904
	81	0.00318877	4.49997e-06	6	0.0146264	136767530	rs1473677	A	G	0.854309	21.0391
	82	0.002633	6.69993e-08	6	-0.0142191	56562047	rs4074103	C	G	0.235074	29.1636
	83	0.00290699	2.49977e-13	6	0.0212756	19028788	rs975303	G	A	0.181313	53.5642
	84	0.00273585	2.30001e-07	6	0.0141429	26145217	rs75499503	T	C	0.220139	26.7233
	85	0.00250387	1.5e-08	6	0.0141706	4478474	rs9504123	C	A	0.274743	32.0296
	86	0.00281271	1.2e-06	6	0.0136639	105445364	rs9377684	G	A	0.196152	23.5992
	87	0.00531531	1.2e-07	6	-0.0281161	153498987	rs78370515	T	C	0.050045	27.9802
	88	0.00223591	1.6e-08	6	0.0126363	62630863	rs1931805	C	T	0.500062	31.9396
	89	0.00409906	2.69998e-07	6	0.0210969	50615935	rs141547796	A	G	0.082364	26.4891
	90	0.00264214	3.89996e-06	6	0.0121911	16966052	rs72829857	G	A	0.234427	21.2898
	91	0.0023259	6.59994e-07	6	0.0115691	29943970	rs2245959	A	G	0.357857	24.7409
	92	0.00388806	1.5e-06	6	-0.0187161	121712292	rs79398870	C	T	0.090813	23.172
	93	0.00252837	1.09999e-06	6	-0.0123081	157313129	rs17342130	G	A	0.267804	23.6973
	94	0.00229199	4.20001e-06	6	0.0105486	165434818	rs376580	A	G	0.61077	21.1818
	95	0.00236851	4.49997e-06	6	-0.0108654	69149444	rs11756671	A	C	0.340658	21.0445
	96	0.00229931	1.2e-06	7	-0.0111723	70109813	rs10269830	G	A	0.600491	23.6096
	97	0.00249985	1.29999e-09	7	0.0151797	140144414	rs113367286	T	C	0.278467	36.872
	98	0.00293452	9.49992e-07	7	0.014384	95551919	rs1873036	T	C	0.176161	24.0261
	99	0.00242443	4.39997e-06	7	0.0111367	21057473	rs12666766	A	C	0.691679	21.1005
	100	0.00417394	6.59994e-08	7	-0.0225413	341167	rs141707337	T	C	0.128581	29.1651
	101	0.00245177	3.50002e-06	7	0.0113742	104576670	rs66905828	C	A	0.296309	21.5219
	102	0.00241006	1.40001e-07	7	0.0127029	54411063	rs10499731	G	T	0.313589	27.781
	103	0.00267855	4.49997e-10	7	-0.0167006	2203808	rs34198643	T	C	0.224165	38.8743
	104	0.00251165	5.80003e-07	7	-0.0125543	67311876	rs1032001	A	T	0.272198	24.9842
	105	0.00241153	1.40001e-09	7	-0.0146166	132526871	rs9649582	T	A	0.317256	36.7372
	106	0.00239456	8.99995e-09	7	-0.0137634	115461436	rs12672200	A	G	0.325794	33.0368
	107	0.00236931	2.19999e-06	7	0.0112203	32360464	rs215629	C	G	0.662354	22.4266
	108	0.00249401	3.79997e-06	7	-0.0115291	39029399	rs12670420	A	G	0.282472	21.3694
	109	0.00281208	2.99999e-06	7	-0.0131277	18158464	rs4721694	G	T	0.199748	21.7932
	110	0.00777371	4.30002e-06	8	0.0357381	42555090	rs78548855	T	G	0.02122	21.1351
	111	0.00225388	2.09991e-16	8	-0.0185161	9173358	rs7012814	A	G	0.473966	67.4894
	112	0.00509251	2.80001e-07	8	-0.0261614	85910509	rs150830434	T	G	0.054609	26.391
	113	0.00294123	3.2e-06	8	0.0137032	22761463	rs17088737	C	T	0.175424	21.7062
	114	0.00236895	4.09996e-07	8	-0.0119967	142611971	rs13266268	T	C	0.388708	25.6454
	115	0.00226925	3.59998e-08	8	-0.0124974	144246027	rs7386207	T	C	0.563517	30.33
	116	0.0034399	5.30005e-10	9	0.0213573	88029000	rs3911016	G	T	0.120938	38.5478
	117	0.00226639	7.69999e-07	9	-0.0112015	109942883	rs1519043	G	T	0.58115	24.4276
	118	0.0155249	4.79999e-06	9	0.0710203	31833678	rs118054760	C	T	0.005792	20.9269
	119	0.002293	1.6e-08	9	0.0129596	124640841	rs4503172	T	C	0.608301	31.9428
	120	0.00416512	3.29997e-06	9	-0.0193747	34361732	rs117371901	T	C	0.078278	21.6378
	121	0.00254348	2e-06	10	0.0120951	13547709	rs6602662	G	A	0.736646	22.6131
	122	0.00246282	2.5e-06	10	0.0115863	107654922	rs35392738	C	A	0.292249	22.1321
	123	0.00497824	2.39999e-08	10	0.0277726	106766879	rs73335955	C	T	0.05334	31.1229
	124	0.00228756	3.29997e-07	10	0.0116829	104106200	rs72845670	C	T	0.392286	26.0828
	125	0.0024057	4.60002e-06	10	-0.0110237	55566406	rs17704703	G	T	0.313535	20.9976
	126	0.004035	4.09996e-08	10	-0.0221467	63682387	rs1806771	G	T	0.087876	30.1251
	127	0.00607897	2.99999e-06	10	0.0283853	73953646	rs78898535	A	G	0.038384	21.8034
	128	0.00280663	2.99999e-06	11	0.0131085	134535457	rs34453616	G	C	0.198148	21.8139
	129	0.00225354	7.39997e-08	11	-0.0121275	57401183	rs1647396	A	G	0.538881	28.9608
	130	0.00224025	5.39995e-07	11	-0.0112308	110033860	rs11213287	C	T	0.472852	25.132
	131	0.00492718	4.00037e-11	11	0.0325373	124942269	rs73024305	C	G	0.054789	43.6078
	132	0.00283438	7.19946e-11	11	-0.0184695	65577516	rs10896050	T	G	0.193171	42.4612
	133	0.00271432	1.09999e-09	11	0.0165432	7946480	rs67238148	T	G	0.217471	37.1463
	134	0.00394827	4.30002e-06	11	0.018139	11573407	rs4282974	T	C	0.908241	21.1062
	135	0.00267988	2.59998e-07	11	0.0137941	63874943	rs683996	T	C	0.223693	26.4944
	136	0.00227272	2.60016e-12	11	0.0159029	43633645	rs7936836	A	C	0.417538	48.962
	137	0.0109535	2e-06	11	0.0520562	30089136	rs145345105	A	G	0.011357	22.5859
	138	0.00224643	3.69999e-06	11	-0.0103925	105826990	rs678349	T	C	0.540435	21.4019
	139	0.00404646	5.30005e-07	11	-0.0202975	77270442	rs150702313	A	G	0.083496	25.1613
	140	0.00236233	7.69999e-07	11	0.0116768	95490754	rs17207890	A	G	0.344241	24.4323
	141	0.00281607	2.30001e-06	11	-0.013295	131841878	rs9735764	G	A	0.203172	22.2889
	142	0.00357388	1.2e-06	11	0.0173807	116671823	rs9667814	G	C	0.887781	23.6512
	143	0.00281988	1.2e-08	11	-0.0160712	89943676	rs12786959	T	A	0.196267	32.4813
	144	0.00238044	2.39999e-07	11	-0.0122974	47466790	rs7925389	T	A	0.326518	26.6876
	145	0.00533031	4e-07	12	0.0270236	120694815	rs71454634	T	C	0.046662	25.7027
	146	0.00230588	1.09999e-08	12	-0.013175	22322789	rs7298331	C	A	0.604531	32.6457
	147	0.00275153	2e-06	12	0.0130693	24174817	rs17481439	A	G	0.210179	22.5608
	148	0.00255161	2.39999e-08	12	-0.0142421	371786	rs524468	G	A	0.260633	31.1543
	149	0.006683	4.30002e-06	12	-0.0307173	34502643	rs75083733	G	C	0.031936	21.1262
	150	0.00297985	2.80001e-10	12	0.0187942	49927148	rs12296440	A	G	0.169681	39.7793
	151	0.00226242	1.29999e-08	12	-0.0128634	107291383	rs1024853	G	C	0.437902	32.3268
	152	0.00280252	2e-07	12	0.0145626	123593485	rs7299943	A	T	0.19929	27.0009
	153	0.00257996	1.5e-08	12	0.0145932	121456616	rs61953351	T	G	0.250366	31.9943
	154	0.00237606	4.60002e-07	12	0.0119837	88303151	rs11104660	A	G	0.664864	25.437
	155	0.00268299	3.2e-06	12	0.0124885	51236501	rs829120	C	G	0.776001	21.6661
	156	0.00225894	9.49992e-08	12	0.0120547	79592680	rs6539284	C	T	0.428819	28.4775
	157	0.00307151	4.60002e-06	13	-0.014079	60073056	rs4886168	C	T	0.161443	21.0106
	158	0.00682041	7.59994e-08	13	-0.0366703	100561834	rs1886032	C	T	0.027912	28.9072
	159	0.00229156	6.70039e-12	13	0.015728	58715219	rs1073242	A	G	0.553825	47.1067
	160	0.0032085	3.59998e-08	13	-0.0176745	89816082	rs11620149	C	T	0.143308	30.3451
	161	0.00233333	1.5e-06	14	0.0112404	68674793	rs1536456	G	A	0.642372	23.2065
	162	0.00245981	2.99999e-06	14	0.0114933	74972008	rs10146812	T	A	0.30014	21.8315
	163	0.00232212	4.90004e-06	14	0.0106082	80038474	rs221418	G	T	0.368889	20.8695
	164	0.00228956	1.79999e-08	14	-0.0128806	30122409	rs17115145	T	C	0.401282	31.6495
	165	0.0024879	3.09999e-06	14	0.0116051	51615152	rs10138053	C	T	0.719171	21.7586
	166	0.00228632	1.7e-06	14	-0.0109543	41134168	rs35760956	G	A	0.404812	22.9558
	167	0.00457338	2.69998e-07	15	-0.023521	66809850	rs72752436	G	T	0.06689	26.4506
	168	0.00274173	9.40005e-07	15	-0.0134431	47711652	rs281219	G	A	0.787849	24.0407
	169	0.00341151	9.69996e-07	15	-0.0167091	96957969	rs35625885	G	A	0.124768	23.9889
	170	0.00232683	3.50026e-11	15	0.0154088	68080886	rs4776970	T	A	0.357982	43.8537
	171	0.00270974	1.5e-09	15	0.0163794	83481880	rs35270670	G	A	0.217962	36.5375
	172	0.00235869	5.80003e-07	15	-0.0117849	41818917	rs1473781	A	G	0.345669	24.9637
	173	0.00340698	6.80002e-09	16	0.0197476	7744180	rs12447542	A	G	0.12558	33.596
	174	0.00262279	2.19999e-10	16	0.016654	1252369	rs61734410	T	C	0.255213	40.3189
	175	0.00224143	1.7e-07	16	0.0117243	8270531	rs8059277	C	T	0.533177	27.3603
	176	0.00229986	1.40001e-09	16	-0.0139355	28535834	rs62034322	A	G	0.379848	36.7147
	177	0.00362075	2e-07	16	-0.0188334	89294381	rs28415940	C	T	0.893535	27.0557
	178	0.00238796	3.79997e-07	16	0.0121299	53456391	rs62048491	C	G	0.324384	25.8023
	179	0.00245893	2.19999e-06	16	-0.0116458	65157443	rs6498981	G	A	0.709218	22.4308
	180	0.00924504	1.6e-07	16	-0.0484087	70358495	rs61757207	G	A	0.014775	27.4175
	181	0.00252205	9.90011e-09	16	0.0144554	71992817	rs71386942	A	C	0.268947	32.8512
	182	0.00250704	1.09999e-07	16	-0.0132978	68323115	rs7185391	G	T	0.72481	28.1342
	183	0.00229169	1.5e-09	16	0.0138485	30918487	rs11649653	G	C	0.38208	36.5167
	184	0.00336605	3.89996e-06	16	-0.0155401	3411636	rs117309393	G	A	0.126631	21.314
	185	0.00324329	7.90005e-10	17	0.0199382	46675977	rs919109	C	G	0.138752	37.7919
	186	0.00304376	3.59998e-12	17	-0.0211557	44794558	rs12951057	G	C	0.165627	48.3094
	187	0.00256857	3.69999e-11	17	0.0169937	61998469	rs2854175	A	C	0.257474	43.7715
	188	0.00281146	7.90005e-08	18	0.0150954	40985651	rs614132	G	A	0.196345	28.8286
	189	0.00223594	2.60016e-14	18	0.0170282	21143739	rs2960578	G	T	0.496281	57.9983
	190	0.00225868	9.49992e-09	18	0.0129646	44829435	rs1434511	T	C	0.455286	32.9463
	191	0.00243368	1.6e-06	18	-0.0116808	58853324	rs242643	G	A	0.303008	23.0365
	192	0.0022372	9.69996e-07	18	-0.010958	50894725	rs62098037	T	C	0.524829	23.9911
	193	0.00268068	3.2e-06	18	-0.0124774	77579773	rs7236339	A	G	0.227742	21.6649
	194	0.00298047	3.50002e-07	19	-0.0151772	45392254	rs6857	T	C	0.170113	25.9306
	195	0.00294287	8.9e-07	19	0.0144635	32200518	rs11669334	T	G	0.180244	24.1548
	196	0.00233706	3.09999e-06	19	-0.0108991	4582702	rs7259537	T	C	0.364035	21.749
	197	0.00241026	4.40048e-17	20	-0.0202495	35528475	rs1291145	C	T	0.685848	70.5828
	198	0.00255038	6.1e-07	20	-0.0127209	61443660	rs3204347	A	G	0.260676	24.8785
	199	0.00840003	2.59998e-06	20	0.0394721	18958756	rs77837876	C	T	0.019681	22.0809
	200	0.00239492	3.29997e-08	20	0.013226	51296552	rs6126641	A	G	0.336196	30.4981
	201	0.00269662	1.89998e-07	20	0.0140364	40025314	rs34423638	G	A	0.223112	27.0938
	202	0.00333543	2.99999e-06	20	0.0155763	62859179	rs6089798	G	A	0.128796	21.8084
	203	0.00223801	4.60002e-06	21	-0.0102578	31646807	rs2832747	T	C	0.469081	21.0079
	204	0.00231411	1.6e-06	21	0.0111138	18235587	rs2824098	G	A	0.624689	23.0651
	205	0.00288659	2.59998e-07	21	-0.0148748	47145374	rs2838986	G	A	0.816204	26.554
	206	0.00277121	4.20001e-07	22	-0.014019	31175525	rs136309	A	C	0.205461	25.5914
	207	0.00364674	1.10002e-11	22	0.0247617	41992169	rs62236533	A	G	0.108791	46.1051
Feta intake	1	0.00384101	1.09999e-07	1	0.0203958	210720032	rs12038201	A	G	0.014764	28.1953
	2	0.000997521	7.10003e-07	2	0.00494699	169683061	rs10198693	A	G	0.308313	24.5937
	3	0.00578881	1.29999e-06	2	0.0280227	112647762	rs75355354	C	A	0.007606	23.433
	4	0.000950277	2.39999e-06	2	-0.00448314	164952970	rs268264	G	A	0.618157	22.2562
	5	0.00127657	4.70002e-06	3	-0.00584143	196314752	rs6583325	G	A	0.83296	20.938
	6	0.00197783	4.90004e-07	3	0.00994874	150091280	rs35405640	A	C	0.058021	25.3014
	7	0.0014062	2.39999e-07	3	0.00726325	82490128	rs35061773	C	T	0.121668	26.6781
	8	0.00303993	4.49997e-06	4	0.0139385	40341460	rs184763755	A	G	0.025336	21.0228
	9	0.00474161	1e-07	5	0.0252438	71397370	rs4704539	T	G	0.009508	28.3429
	10	0.00572093	4.09996e-06	7	0.0263378	93555772	rs60039560	A	T	0.006931	21.194
	11	0.00525707	2.5e-06	9	0.0247649	95915598	rs145057861	C	T	0.008063	22.1908
	12	0.00611221	9.29994e-08	10	0.0326418	135335406	rs75024835	T	C	0.006975	28.5193
	13	0.00435723	1.5e-06	10	0.0209606	120073889	rs146508185	A	C	0.012158	23.1405
	14	0.00578515	2.99999e-06	11	0.0270195	2525941	rs149156175	T	C	0.006689	21.8128
	15	0.00297651	2.99999e-06	11	0.0138988	93236432	rs2605616	A	G	0.024621	21.8035
	16	0.00291637	4.90004e-06	12	0.0133306	47818895	rs73105356	G	A	0.026427	20.893
	17	0.00167263	2.5e-06	12	0.00787886	108733778	rs11113827	C	G	0.083879	22.1878
	18	0.00218936	4.30002e-07	12	0.0110644	31001140	rs144136424	T	C	0.047233	25.5392
	19	0.00237578	2.1e-06	12	0.0112716	24026543	rs16926827	T	C	0.039759	22.5084
	20	0.00601023	6.80002e-08	12	0.0324353	126611320	rs7968398	T	C	0.005926	29.1233
	21	0.0048066	2.69998e-06	12	0.0225459	45274179	rs2710434	G	A	0.009321	22.0012
	22	0.00243396	1.40001e-06	12	0.0117504	53462326	rs11170392	G	A	0.037544	23.3059
	23	0.0034154	3.09999e-06	15	0.0159207	42082356	rs117582379	T	C	0.018761	21.7284
	24	0.00247654	1.89998e-06	16	0.0118069	77351080	rs118012660	C	T	0.035484	22.7283
	25	0.00390264	4.90004e-07	16	0.0196241	48974929	rs117998163	G	A	0.015112	25.2842
	26	0.00313496	4.09996e-06	20	0.0144328	44227993	rs112947150	C	T	0.022558	21.1945
	27	0.00386697	1.6e-07	20	0.0202742	58885822	rs112543687	T	C	0.016149	27.4873
	28	0.00381141	3.69999e-06	21	0.0176391	43353499	rs142010203	A	G	0.014828	21.4175
	29	0.00286516	3.50002e-06	21	0.0132838	35883331	rs41313001	A	G	0.027646	21.4948
Bran cereal intake	1	0.0173794	4e-07	2	0.0881054	188361954	rs8176599	T	G	0.007383	25.6993
	2	0.0179222	3.50002e-06	6	0.0831047	13878168	rs149553233	T	A	0.007776	21.5008
	3	0.0143405	2.5e-06	7	0.0675372	151562870	rs558086810	T	C	0.012799	22.1791
	4	0.00944091	2.19999e-06	7	0.0447347	26955310	rs76586744	T	C	0.025482	22.4516
	5	0.00967264	2.39999e-06	16	-0.0456099	2230812	rs185628064	A	G	0.026712	22.2339
Tea intake	1	0.00820997	3.2e-06	1	0.0382239	180067167	rs145322337	A	G	0.018496	21.6763
	2	0.0043341	1.2e-07	1	0.0229331	96291273	rs111256141	A	G	0.064575	27.9979
	3	0.00217078	1e-10	1	0.0140328	150722844	rs11587444	G	A	0.393464	41.7883
	4	0.00218232	4.20001e-08	1	-0.0119604	93552187	rs11164870	G	C	0.604574	30.0367
	5	0.00225306	4.90004e-07	1	-0.0113292	244015295	rs12752825	G	A	0.370955	25.2843
	6	0.00235114	4.09996e-06	1	0.0108338	214177979	rs2289002	C	T	0.286793	21.2326
	7	0.00436534	8.30004e-07	1	0.0215152	154559876	rs144412359	C	T	0.064816	24.2914
	8	0.0021747	4.30031e-13	1	-0.0157568	174189269	rs56188862	C	T	0.387454	52.4971
	9	0.00245804	1.5e-07	1	0.012908	26757548	rs9438548	T	C	0.751287	27.5764
	10	0.00258755	1.6e-06	1	-0.0124061	2721576	rs897623	G	A	0.783038	22.9875
	11	0.00372361	8.70001e-07	1	-0.0183197	50504100	rs35596618	G	A	0.088625	24.2051
	12	0.00317418	7.29995e-07	1	-0.0157238	95992206	rs2027239	G	A	0.872692	24.5386
	13	0.00223143	3.2e-07	2	0.0114113	233560587	rs12997185	T	A	0.354507	26.1518
	14	0.00213299	6.59994e-07	2	0.010607	201247780	rs1020111	A	G	0.538584	24.7289
	15	0.00260325	2.90001e-09	2	-0.015454	58515375	rs1156588	G	A	0.210071	35.241
	16	0.00242832	1.40001e-07	2	-0.0127984	40558923	rs35970998	G	A	0.26343	27.7778
	17	0.00212829	2e-06	2	0.0101216	172833107	rs62183766	T	C	0.55299	22.617
	18	0.00212705	2e-06	2	0.0101175	50376687	rs2678228	T	G	0.505603	22.625
	19	0.00221032	6.80002e-07	3	0.0109776	69475108	rs7640488	A	G	0.636939	24.6662
	20	0.0130268	3.79997e-06	3	-0.0602216	127114320	rs140303651	T	G	0.007689	21.3711
	21	0.00220846	1.40001e-06	3	0.0106416	136195788	rs1394094	T	A	0.641313	23.2184
	22	0.00212277	1.09999e-06	3	-0.0103491	71531708	rs11715828	C	T	0.481196	23.7683
	23	0.00340563	1.89998e-08	3	0.0191505	50239803	rs57462170	A	G	0.108773	31.6201
	24	0.0024409	1.6e-06	3	0.0117139	42213816	rs4683352	C	T	0.747898	23.0304
	25	0.00337409	8.9e-07	3	0.0165837	116131936	rs1712999	G	A	0.111043	24.1573
	26	0.0041317	2.90001e-06	3	0.0193405	96069913	rs13316505	T	C	0.070608	21.9117
	27	0.0021557	1.7e-09	3	0.0129948	89525505	rs2117137	G	A	0.405148	36.338
	28	0.00239162	2.19999e-06	3	0.0113222	183990230	rs73187605	T	C	0.268564	22.4117
	29	0.00453216	1.5e-06	3	0.0218269	9541149	rs111747345	T	C	0.057832	23.1938
	30	0.00233098	1.09999e-06	4	0.0113565	61982282	rs11131298	A	G	0.291462	23.7361
	31	0.00462207	5.60003e-08	4	-0.0250998	134454874	rs114002124	A	G	0.059814	29.4894
	32	0.00221962	2e-06	4	0.0105489	28492865	rs4692053	A	C	0.350183	22.5868
	33	0.00250278	4e-07	4	0.0126857	185664774	rs4862411	C	T	0.76631	25.691
	34	0.00235729	4.49997e-06	4	-0.0108136	18246160	rs6822218	G	A	0.719732	21.0432
	35	0.00466987	1.89998e-07	4	-0.0243457	2142094	rs111285082	A	G	0.054501	27.179
	36	0.002145	2.1e-06	4	-0.0101774	67831581	rs2318540	G	T	0.572567	22.5122
	37	0.00335608	5.30029e-15	4	-0.0262435	89039082	rs1481012	G	A	0.112209	61.1473
	38	0.00531233	8.09991e-07	5	0.0262071	178794691	rs79494947	A	G	0.047005	24.3369
	39	0.00238353	7.00003e-13	5	-0.0171147	152031650	rs72797284	G	A	0.270797	51.5579
	40	0.00251552	1.89998e-06	5	0.011975	130891101	rs984616	T	C	0.769808	22.6618
	41	0.00219008	4.30002e-07	5	-0.01107	103733250	rs2403304	C	T	0.371445	25.549
	42	0.00212881	4.49997e-06	5	0.00976184	96166026	rs41135	C	T	0.472473	21.0275
	43	0.00366949	8.30004e-07	5	-0.0180829	142085997	rs7723040	T	C	0.09132	24.2841
	44	0.0021375	4.30002e-08	5	0.0117117	60465365	rs34619	A	G	0.430905	30.021
	45	0.00257896	2.69998e-06	6	0.0121042	155915741	rs9478663	A	G	0.215483	22.0283
	46	0.00213302	3.09999e-08	6	-0.0118039	137222671	rs7757102	G	A	0.555426	30.6238
	47	0.00414574	4.70002e-06	6	0.0189819	20297823	rs111628390	T	C	0.06999	20.964
	48	0.00261129	5.10035e-17	6	0.0218943	51283110	rs2478875	G	A	0.208758	70.2991
	49	0.00297167	3.79997e-06	6	0.0137292	31020271	rs9262602	G	A	0.149061	21.3446
	50	0.00212816	2.1e-07	6	0.0110548	11492836	rs11752836	G	A	0.535977	26.9831
	51	0.00309077	3.89996e-07	6	0.0156832	65252468	rs16895478	C	G	0.137383	25.7474
	52	0.00221507	8.40001e-07	6	0.0109128	78135205	rs2207055	A	C	0.351158	24.2714
	53	0.0125823	1.09999e-08	6	-0.0719337	137095269	rs149805207	G	A	0.008538	32.6846
	54	0.00219507	3.40017e-76	7	0.0405506	17284577	rs4410790	C	T	0.631224	341.268
	55	0.00327969	2.80001e-06	7	-0.0153692	44185955	rs76323047	G	A	0.119144	21.9601
	56	0.0033749	2.59998e-06	7	-0.0158727	140124826	rs10244642	C	T	0.111382	22.1196
	57	0.00215659	5.19996e-10	7	0.0133969	141673345	rs713598	G	C	0.402254	38.5897
	58	0.00227378	3.89996e-06	7	0.0104975	117594838	rs1156954	A	G	0.323659	21.3144
	59	0.00218542	1.09999e-08	7	0.0125013	39293033	rs9648476	A	G	0.622954	32.7219
	60	0.00211815	3.50002e-06	7	-0.0098298	75499311	rs10281069	T	C	0.483382	21.5364
	61	0.00288879	2.69998e-06	7	0.013558	157786074	rs10807652	A	G	0.836945	22.0271
	62	0.00681204	2.19999e-09	7	0.0407321	17558580	rs141071726	A	G	0.026713	35.7534
	63	0.00236195	1.59993e-22	7	0.0230655	75616105	rs17685	A	G	0.277512	95.3635
	64	0.00249241	4.09996e-07	7	0.0126178	13329118	rs17655642	C	T	0.237112	25.6287
	65	0.00315485	1.6e-06	8	0.0151438	65428296	rs13270248	G	A	0.13793	23.0415
	66	0.00235432	7.90005e-09	8	-0.0135837	22088975	rs13282783	T	C	0.285899	33.2892
	67	0.00234529	2.80001e-06	8	-0.0109813	103639193	rs7840343	A	G	0.286632	21.9236
	68	0.00503141	5.39995e-07	8	0.0252136	34285545	rs80318442	G	T	0.048387	25.1124
	69	0.00250817	2.39999e-07	8	-0.0129504	93177709	rs7825157	T	C	0.76645	26.6594
	70	0.00213619	3.79997e-07	8	-0.0108441	9173358	rs7012814	A	G	0.474035	25.7695
	71	0.00273191	6.1e-09	9	0.0158824	7054124	rs56348300	G	C	0.184619	33.7985
	72	0.0023902	3.09999e-06	9	0.0111416	122581537	rs2416721	T	A	0.730502	21.7282
	73	0.00218223	4.79999e-06	9	-0.00998426	9471965	rs4451355	T	A	0.619696	20.9329
	74	0.00230966	1.2e-06	9	0.0112202	11379382	rs1160807	T	C	0.693549	23.5995
	75	0.00500526	8.70001e-08	9	0.0267854	81821528	rs72748419	G	T	0.047039	28.6379
	76	0.0029523	4e-06	9	0.0136146	34394209	rs142655113	A	G	0.151578	21.2661
	77	0.00211787	1.89998e-06	10	0.0100955	75760702	rs12357316	G	A	0.525272	22.7224
	78	0.00216898	1.89998e-08	10	-0.0121906	129152608	rs10764990	A	G	0.607155	31.5891
	79	0.00232402	1.7e-06	10	0.0111186	131475845	rs7095819	A	G	0.305039	22.8886
	80	0.00229161	2.59998e-06	10	-0.0107698	65344397	rs12765951	C	G	0.31146	22.0868
	81	0.0022823	1.6e-08	10	0.0129023	86850616	rs2351187	A	G	0.318935	31.9585
	82	0.0021142	2.39999e-07	10	-0.0109173	87448297	rs2351822	A	C	0.504752	26.6647
	83	0.00240435	2.90001e-07	10	-0.012338	10205581	rs56019762	A	G	0.265396	26.3325
	84	0.00211975	1.29999e-09	10	-0.0128727	12692902	rs10752269	A	G	0.506082	36.8781
	85	0.0021188	7.29995e-07	10	0.0104968	94485621	rs2497305	T	C	0.476253	24.5432
	86	0.00218456	9.69996e-07	10	0.0106992	107444714	rs1421488	A	G	0.382253	23.9868
	87	0.00818074	4e-07	10	0.0414755	29998422	rs75396527	A	G	0.01819	25.7037
	88	0.00219355	7.89951e-12	11	0.0150037	16286183	rs10741694	C	T	0.627915	46.7843
	89	0.00232419	1.2e-06	11	-0.011267	13292281	rs12295734	C	G	0.705321	23.5002
	90	0.0023049	5.60003e-08	11	0.0125211	47260319	rs901746	G	A	0.302152	29.5107
	91	0.0027075	1.89998e-07	11	-0.0140953	27679916	rs6265	T	C	0.188448	27.1025
	92	0.00224973	2.99999e-09	11	-0.0133414	59192089	rs1453548	A	T	0.664929	35.1674
	93	0.00219309	7.79992e-08	11	0.011783	118970878	rs603826	C	A	0.37138	28.8667
	94	0.00260905	2e-08	11	-0.0146481	1679769	rs17245213	A	G	0.208046	31.5207
	95	0.00339916	8.30004e-07	12	0.0167514	104365450	rs4135060	A	G	0.109363	24.2861
	96	0.00285559	2.39994e-14	12	0.0217813	11284772	rs977474	T	C	0.833746	58.18
	97	0.00246657	1.6e-07	12	-0.0129215	72826693	rs10082992	A	C	0.244039	27.4433
	98	0.00294771	7.39997e-07	12	0.0145935	112040904	rs11613633	A	C	0.16513	24.5102
	99	0.00219021	5e-07	12	-0.0110072	72409782	rs10879354	T	C	0.610481	25.2569
	100	0.00268464	5.30005e-07	13	0.0134647	35930744	rs1197850	G	T	0.193006	25.1547
	101	0.0027166	3.50002e-08	13	-0.0149842	56444529	rs2645929	G	A	0.813066	30.4238
	102	0.00218817	2.1e-06	13	0.0103804	89234115	rs9521405	G	A	0.625421	22.5042
	103	0.00216546	3.69999e-08	13	-0.0119163	111531264	rs6829	T	C	0.596155	30.2817
	104	0.00213314	3.79997e-08	13	-0.0117331	80168720	rs2783129	G	C	0.484878	30.2541
	105	0.00216733	2.90001e-06	13	-0.010135	31818884	rs1475283	G	A	0.59435	21.8673
	106	0.00245655	4.09996e-08	13	-0.0134812	100272019	rs17576658	A	G	0.247081	30.1165
	107	0.00213027	9.59997e-07	14	0.0104376	29735938	rs1950709	A	G	0.541283	24.0066
	108	0.00218864	1.40001e-06	14	0.0105589	69466699	rs1275193	A	C	0.374913	23.2748
	109	0.0022183	8.19993e-08	14	0.011894	80102233	rs34940743	G	A	0.347218	28.7484
	110	0.00240098	2.30144e-109	15	0.0533453	75027880	rs2472297	T	C	0.262049	493.643
	111	0.00243763	2.19999e-06	15	0.0115423	69590707	rs7172571	A	G	0.748285	22.4206
	112	0.00239605	9.69996e-07	15	0.0117333	40630913	rs72733403	T	C	0.272816	23.9799
	113	0.00294243	3.69999e-10	15	-0.0184399	60902512	rs12591786	T	C	0.158804	39.2738
	114	0.00289017	2.99999e-06	16	-0.0134991	2367878	rs323065	T	C	0.174201	21.8153
	115	0.00212806	6.49995e-08	16	-0.0114998	73915896	rs12446615	G	A	0.567429	29.2019
	116	0.00580893	4.60002e-06	16	-0.0266111	82867950	rs12920407	A	G	0.034712	20.9861
	117	0.0021433	4.90004e-11	16	-0.0140923	53799847	rs9937354	A	G	0.424074	43.2311
	118	0.00248078	6.90001e-08	16	-0.0133777	3316340	rs224240	A	G	0.240571	29.0793
	119	0.00220122	2.59998e-08	16	0.0122457	24717600	rs9302428	G	C	0.635799	30.9484
	120	0.00218206	7.79992e-08	16	0.0117213	62904022	rs1428831	G	A	0.381622	28.8547
	121	0.00220628	5.49997e-07	17	0.0110512	61971635	rs2665811	C	T	0.638353	25.0897
	122	0.00212758	4.39997e-07	17	0.0107427	77797634	rs1285244	G	A	0.462694	25.4949
	123	0.00241846	2.5e-06	17	0.0113902	27658905	rs58864227	T	C	0.317696	22.1811
	124	0.00298901	4.30002e-06	17	0.0137428	15959537	rs11657857	A	G	0.14766	21.1395
	125	0.00218318	4e-08	17	-0.0119879	40819809	rs2279844	A	G	0.379343	30.1512
	126	0.00220689	3.79997e-06	18	-0.0101945	31612400	rs1941356	T	C	0.638236	21.3387
	127	0.00272786	8.9e-08	18	0.0145871	52753099	rs62092408	A	G	0.191106	28.5951
	128	0.00214573	2.69998e-06	19	-0.0100688	47769120	rs7248282	T	C	0.420129	22.0193
	129	0.0022472	1.69981e-11	19	0.0151149	19410622	rs4808193	C	T	0.335324	45.2403
	130	0.00340427	1.79999e-06	19	0.0162536	42588999	rs11878917	A	G	0.109678	22.7955
	131	0.00232117	1.7e-08	19	-0.0131035	4338173	rs57631352	G	A	0.296859	31.8683
	132	0.00213128	3.40001e-07	19	-0.0108706	30913098	rs1433071	G	T	0.453083	26.015
	133	0.00226287	2.59998e-07	20	0.0116607	59787651	rs6129076	T	C	0.674069	26.5539
	134	0.00220582	1.79999e-07	20	-0.0115097	11845930	rs6033239	T	G	0.361881	27.2261
	135	0.00263421	3.29989e-11	20	0.0174715	62900120	rs2273447	T	A	0.203788	43.9904
	136	0.00280312	2.19999e-06	21	-0.0132794	31343659	rs457534	C	T	0.174004	22.4425
	137	0.00212804	3.79997e-06	21	-0.00983436	17633645	rs2251012	C	T	0.535304	21.3565
	138	0.0021746	4.19952e-12	21	0.015068	34343828	rs4817505	C	T	0.38998	48.0121
	139	0.00218438	5.89997e-08	21	0.011845	47692798	rs2839188	T	C	0.377863	29.4044
	140	0.00255257	7.8001e-11	22	0.0166007	41798896	rs132904	C	G	0.778651	42.2956
	141	0.00215485	1.29987e-31	22	0.0252071	24820268	rs9624470	A	G	0.580054	136.839
	142	0.00212113	1.2e-06	22	-0.0103163	20081852	rs1640297	C	T	0.496274	23.6544
Coffee intake	1	0.00167734	1.89998e-06	1	-0.00798337	150612360	rs4970968	T	G	0.635666	22.6531
	2	0.00161892	9.80009e-07	1	0.00792474	104446782	rs1182580	T	C	0.473557	23.9617
	3	0.00198419	4e-09	1	0.0116767	177855517	rs516636	A	C	0.208913	34.6315
	4	0.00184972	4.19952e-11	1	0.0122025	96274668	rs4615895	A	G	0.740926	43.5195
	5	0.00332201	3.50002e-07	1	-0.0169235	56906358	rs78308709	C	T	0.064107	25.9523
	6	0.00194995	1e-06	1	-0.00952625	44020394	rs2842183	C	T	0.219105	23.8668
	7	0.00168534	2.5e-06	1	0.00794074	40049184	rs11206378	A	G	0.644433	22.1996
	8	0.00171872	9.80009e-08	1	-0.00916246	50524326	rs6691876	A	C	0.673322	28.4192
	9	0.00281067	2.5e-06	1	0.0132433	227527871	rs144620429	T	C	0.091272	22.2009
	10	0.00162183	1.40001e-06	2	0.00781928	23801620	rs6544966	T	C	0.498437	23.2445
	11	0.00162375	5.19996e-07	2	0.00814937	146316319	rs10193706	C	A	0.523265	25.1888
	12	0.00176969	4.49997e-06	2	-0.00811436	141269025	rs7585210	A	C	0.703917	21.0238
	13	0.00165695	1e-15	2	0.0132935	27742603	rs780093	C	T	0.615839	64.3662
	14	0.0021386	9.79941e-15	2	0.0165558	637498	rs13387939	A	C	0.828363	59.9293
	15	0.00161288	3.29997e-06	2	0.00749698	160631948	rs7590617	G	A	0.502577	21.6056
	16	0.00233576	7.79992e-08	2	0.0125477	32563426	rs11678584	T	A	0.139373	28.8582
	17	0.00236585	1.7e-08	2	-0.0133431	62780440	rs1527961	C	T	0.1349	31.808
	18	0.00212611	7.69999e-07	2	0.0105066	6566079	rs730632	T	C	0.178755	24.4203
	19	0.00186429	2.80001e-08	2	0.01035	49368391	rs12989746	T	G	0.249928	30.8214
	20	0.00166995	7.19996e-07	2	-0.00827745	129082091	rs2595223	C	T	0.594764	24.5688
	21	0.00164591	2.5e-06	3	0.00775127	134157263	rs13088645	A	T	0.419514	22.1785
	22	0.00242354	1.7e-06	3	-0.0116006	22172572	rs13096450	G	A	0.128084	22.9118
	23	0.00166757	7.49998e-07	3	0.00825204	29142706	rs34715167	T	C	0.375558	24.488
	24	0.00345948	2.30001e-06	3	-0.0163567	83791546	rs73123665	G	A	0.058482	22.3546
	25	0.00230536	5.99998e-07	3	-0.0115101	50528092	rs763030	C	G	0.144872	24.9275
	26	0.00163369	1.29999e-06	3	0.0079027	71498561	rs55716899	C	T	0.428559	23.3997
	27	0.00288669	4.70002e-06	3	0.0132188	6835383	rs77350503	C	T	0.093611	20.9692
	28	0.00171687	1.29999e-06	4	0.00831566	30861964	rs1447365	G	A	0.668261	23.4594
	29	0.00175623	2e-08	4	0.00985502	17424930	rs2597805	T	C	0.682463	31.4884
	30	0.00183257	1.09999e-06	4	-0.00893604	67075938	rs2350804	T	C	0.72614	23.7775
	31	0.00179152	2.39999e-06	4	-0.00844732	152639284	rs12649199	A	G	0.284214	22.2327
	32	0.00166052	1.79999e-09	4	0.00998689	106075498	rs2189234	G	T	0.617795	36.1718
	33	0.00163313	4.09996e-06	4	0.00752073	45186139	rs10938398	A	G	0.43387	21.2069
	34	0.00254559	7.90005e-07	4	-0.0125686	89052323	rs2231142	T	G	0.112884	24.3778
	35	0.00221005	1.29987e-11	5	0.0149472	87943710	rs13163336	A	C	0.15761	45.7418
	36	0.0016954	8.30004e-07	5	0.00835702	164999502	rs10053913	G	A	0.35574	24.2972
	37	0.00189353	1.09999e-06	5	0.00921619	163927085	rs874573	T	A	0.240062	23.6895
	38	0.00616333	4.39997e-06	5	-0.0282869	103089955	rs116814395	A	T	0.020339	21.0639
	39	0.00163705	8.70001e-08	5	-0.00876266	133864599	rs329122	A	G	0.419815	28.6514
	40	0.00170562	2.39994e-11	5	-0.0113972	7391462	rs12514566	A	G	0.337107	44.6509
	41	0.0016218	5.60003e-09	6	-0.00945121	98312143	rs1338549	G	T	0.533932	33.9608
	42	0.00177995	1.09999e-09	6	0.0108577	108983527	rs9398171	T	C	0.71064	37.2099
	43	0.00161011	1.29999e-07	6	-0.00849812	32024832	rs6937318	C	T	0.508932	27.8569
	44	0.00161924	1.7e-06	6	0.00775612	42940810	rs9296406	C	T	0.540804	22.9438
	45	0.00170743	4.79999e-10	6	-0.0106317	51179260	rs2465037	A	C	0.343017	38.7719
	46	0.00590644	4.60002e-06	6	-0.0270569	139889377	rs56349356	A	G	0.021231	20.9847
	47	0.0017121	8.30004e-07	6	0.00843609	164680854	rs7743687	C	T	0.335081	24.2785
	48	0.00197048	5.30005e-08	7	-0.0107221	89649411	rs6969878	G	A	0.212997	29.6083
	49	0.00244429	5.00035e-11	7	-0.0160639	17570479	rs73075167	T	A	0.12918	43.1911
	50	0.00161437	5.99998e-07	7	0.00805665	91863700	rs2027950	C	G	0.478028	24.9058
	51	0.00166468	4e-08	7	0.00913864	32930597	rs7811609	T	C	0.374746	30.137
	52	0.00221371	2.59998e-06	7	0.010406	12098979	rs13437947	A	G	0.158042	22.0965
	53	0.00167288	1.1995e-120	7	0.039072	17284577	rs4410790	C	T	0.632141	545.506
	54	0.0016606	2.39999e-06	7	0.00783105	140169706	rs55780162	G	A	0.380815	22.2386
	55	0.0016404	2.80001e-06	7	0.00768888	103416295	rs17155888	A	T	0.425324	21.9697
	56	0.00309373	9.80009e-07	7	0.0151478	113463095	rs28490963	A	G	0.07376	23.9735
	57	0.00237033	7.50067e-15	7	0.0184292	73037956	rs34060476	G	A	0.133855	60.4496
	58	0.00178517	5.40008e-29	7	0.0199509	75615006	rs1057868	T	C	0.284986	124.9
	59	0.00203957	4.49997e-06	7	-0.00935074	88661253	rs2373834	G	A	0.805342	21.019
	60	0.00171097	2.90001e-07	7	-0.00877658	1669295	rs35303290	T	C	0.334288	26.3126
	61	0.00185374	1.89998e-09	8	-0.0111372	109128653	rs442355	C	G	0.254435	36.0954
	62	0.00162709	3.29997e-06	8	0.00757185	8218967	rs4840338	G	A	0.521685	21.656
	63	0.0040086	2.99999e-06	8	-0.0187189	64604836	rs16930598	A	G	0.04291	21.8059
	64	0.00160504	1.5e-06	8	0.00772571	76230087	rs6989976	G	A	0.611954	23.1688
	65	0.00431659	3.89996e-09	8	-0.0254259	33790200	rs78267637	G	C	0.038115	34.6952
	66	0.00255927	6.1e-07	8	0.0127624	65496059	rs9650210	A	C	0.112471	24.8674
	67	0.00479584	2.99999e-06	8	0.0224116	14842749	rs117514553	G	A	0.029348	21.8381
	68	0.00551702	7.90005e-07	8	0.027238	121700140	rs76852278	A	C	0.022683	24.3747
	69	0.00162895	1.89998e-08	8	-0.00915347	110443480	rs6469262	C	T	0.564966	31.5758
	70	0.00254317	3.09999e-06	8	-0.0118593	93645556	rs55895231	G	A	0.11589	21.7453
	71	0.00201036	1e-06	9	0.00982363	8867519	rs723145	G	A	0.79774	23.8778
	72	0.00164159	1e-08	9	-0.00939786	27953724	rs10119174	C	G	0.571035	32.7738
	73	0.00164982	9.59997e-07	9	0.00808439	92245020	rs4877113	G	A	0.393534	24.0115
	74	0.00279445	2.1e-06	9	0.0132629	126852356	rs4836963	A	G	0.098024	22.5259
	75	0.00163964	3.29997e-06	9	-0.00762258	96311256	rs10992783	T	C	0.418651	21.6125
	76	0.00203364	1.2e-06	9	0.00985949	23705541	rs56212739	A	G	0.195274	23.5049
	77	0.00311938	2.5e-07	10	0.0160924	134196286	rs76881016	G	A	0.072173	26.6136
	78	0.00164027	1.6e-07	10	0.00860301	117954101	rs2577374	A	G	0.587341	27.5086
	79	0.00617871	6.19998e-09	10	0.0359086	135315795	rs117810762	A	G	0.017881	33.7753
	80	0.00204207	5.89997e-07	11	-0.0102005	74424075	rs11236225	G	A	0.201949	24.9517
	81	0.00171552	1e-06	11	-0.00838043	113060336	rs4938000	C	T	0.660564	23.8638
	82	0.00162571	5.49997e-08	11	0.00883536	115473374	rs2126069	T	C	0.484986	29.5366
	83	0.00193488	1.5e-06	11	0.00931952	77729455	rs2372891	A	T	0.227749	23.1994
	84	0.00203021	8.40001e-08	11	-0.0108784	82798226	rs17144566	T	C	0.19648	28.7109
	85	0.00172372	3.50002e-06	11	-0.00799356	132621422	rs4937720	G	C	0.66936	21.5053
	86	0.00174173	7.29995e-08	11	-0.00937649	56267616	rs641727	G	T	0.312329	28.9812
	87	0.00174659	2e-06	11	0.00830272	1561077	rs11032480	G	C	0.691716	22.5973
	88	0.00413331	2e-07	12	-0.0214982	97413066	rs73228435	A	G	0.040892	27.0524
	89	0.00217536	1.29987e-11	12	-0.0147305	11316437	rs61928609	C	A	0.835328	45.8533
	90	0.00162196	3.59998e-06	13	-0.00751752	45882511	rs7989746	C	A	0.467373	21.4816
	91	0.00177269	9.49992e-07	13	-0.00868802	109313157	rs13378240	T	A	0.293173	24.0201
	92	0.00196768	3.29997e-06	13	0.0091491	23659244	rs71429826	A	C	0.221581	21.6195
	93	0.00163912	1.5e-06	13	0.00789038	40806355	rs13378244	A	G	0.41927	23.1725
	94	0.00164078	9.09997e-07	14	0.00805597	44807913	rs1959205	C	G	0.573251	24.1064
	95	0.00163355	3.89996e-07	14	-0.00828484	99957703	rs2400677	C	T	0.574294	25.7218
	96	0.00163419	8.09991e-07	14	0.00806177	39568182	rs12891244	G	C	0.575219	24.3363
	97	0.00173964	1e-07	15	-0.0092605	91437388	rs2521501	T	A	0.322039	28.3366
	98	0.00182733	1.09901e-142	15	0.0464708	75027880	rs2472297	T	C	0.262883	646.732
	99	0.00551601	1.89998e-08	15	-0.0310299	75174251	rs117968677	A	G	0.024207	31.6453
	100	0.00162917	1.40001e-06	16	0.00786905	7459614	rs10500356	C	T	0.441636	23.3297
	101	0.00172771	2.30001e-06	16	-0.0081689	1252441	rs4984636	C	T	0.320663	22.3555
	102	0.00164436	1.69981e-29	16	0.0185426	53800954	rs1421085	C	T	0.40357	127.159
	103	0.0023313	9.29994e-07	16	-0.0114386	19977420	rs56791931	T	G	0.143448	24.074
	104	0.00173692	1.29999e-09	16	0.0105333	70927078	rs8056750	T	C	0.359129	36.7762
	105	0.00168174	9.40005e-07	16	0.00824709	83385118	rs12930957	C	T	0.641842	24.0482
	106	0.00164989	3.40001e-06	17	0.00766347	78930171	rs8068193	A	G	0.406522	21.5744
	107	0.00164162	3.69999e-11	17	-0.0108602	17845800	rs7224815	T	A	0.407832	43.7651
	108	0.00187872	4.09996e-08	17	-0.0103075	46155786	rs62064918	T	C	0.244545	30.101
	109	0.00223845	8.60003e-09	17	0.0128864	60150383	rs57918684	A	G	0.154747	33.1411
	110	0.00189543	5.60015e-20	18	0.0173461	57852587	rs476828	C	T	0.237409	83.7503
	111	0.00161917	3.79997e-08	18	-0.00890339	55032486	rs1942965	C	T	0.504585	30.236
	112	0.00169853	2.29985e-11	18	-0.0113533	40950954	rs630194	C	T	0.343374	44.6782
	113	0.00170546	4.30002e-07	18	-0.0086196	19028164	rs12604773	G	A	0.662603	25.544
	114	0.00170002	3.69999e-06	18	0.00786658	73002747	rs9953004	T	C	0.345919	21.4122
	115	0.00171018	4.30002e-06	19	0.00785948	4300415	rs34276507	A	G	0.341586	21.1204
	116	0.00163351	8.9002e-15	19	0.0126667	41353107	rs56113850	C	T	0.578109	60.1286
	117	0.00185225	2.1e-06	19	-0.00878223	2552646	rs62121718	G	A	0.260961	22.4806
	118	0.00187898	2.69998e-08	19	0.0104504	18495908	rs75347775	A	G	0.244531	30.9328
	119	0.00166919	4.49997e-10	20	0.0104106	45840459	rs6063085	C	A	0.373473	38.899
	120	0.0016537	2.80001e-06	20	-0.00775256	35569824	rs6030315	A	C	0.394128	21.9773
	121	0.00163929	2.5e-10	20	0.0103704	62891820	rs6062682	T	C	0.464546	40.02
	122	0.00183597	4.30002e-09	22	-0.0107777	41215672	rs13054099	C	T	0.261004	34.4603
	123	0.00680848	3.29989e-11	22	-0.0451683	24870527	rs17842490	G	A	0.014248	44.0114
Beer/cider intake	1	0.00765528	9.40005e-07	2	0.0375326	27731212	rs3817588	C	T	0.193605	24.0371
	2	0.017012	1.79999e-06	2	0.0812209	148397262	rs72863060	T	G	0.032125	22.7935
	3	0.00686687	4.09996e-06	2	-0.0316228	242716058	rs12473044	A	G	0.263505	21.2065
	4	0.00841332	1.40001e-06	4	0.0406119	101136908	rs6839368	A	T	0.152948	23.3001
	5	0.0176562	7.10003e-10	4	0.108821	100239319	rs1229984	C	T	0.970816	37.9855
	6	0.0125599	4e-07	5	-0.0636448	165938991	rs1450627	T	G	0.938593	25.6768
	7	0.0157794	8.19993e-07	6	0.0777933	62792379	rs12191420	A	G	0.037745	24.3047
	8	0.0128201	2.30001e-07	9	0.06633	87643179	rs62565255	T	C	0.058138	26.7685
	9	0.0193722	4.49997e-06	11	-0.0888812	108338339	rs72992184	G	C	0.024481	21.0498
	10	0.0171498	2.39999e-06	12	0.0808961	2875121	rs75510754	T	C	0.046997	22.2497
	11	0.0121449	3.40001e-08	12	0.0670129	20413592	rs184257876	T	C	0.071721	30.445
	12	0.00704154	2.90001e-06	13	-0.03293	54677251	rs2408991	C	G	0.242752	21.8693
	13	0.0176948	1.6e-06	17	0.0848282	33953109	rs225253	A	G	0.029616	22.9814
	14	0.00644615	3.59998e-06	19	0.0298618	49164952	rs281392	G	A	0.664689	21.4594
	15	0.0116421	9.69996e-07	19	0.0570262	17951752	rs3212737	C	G	0.074089	23.9924
Red wine intake	1	0.0277984	1.09999e-06	1	0.135479	175717886	rs61808187	A	G	0.016327	23.7515
	2	0.0158877	2.99999e-06	1	0.0742391	210542433	rs61828659	C	A	0.044234	21.8338
	3	0.0106838	2e-06	3	0.0507759	161203534	rs17478663	A	G	0.103343	22.5866
	4	0.0105388	1.40001e-06	4	0.0507763	59979999	rs4860371	G	T	0.892712	23.2127
	5	0.0145178	4.79999e-06	4	0.0663817	167666748	rs116478398	T	C	0.053226	20.9065
	6	0.0191271	1e-09	4	0.116844	100239319	rs1229984	C	T	0.970816	37.3165
	7	0.0107461	6.69993e-08	5	0.058012	152907065	rs566577	T	C	0.89771	29.1421
	8	0.033067	4.30002e-06	6	0.151991	42764931	rs114966038	G	A	0.01095	21.1268
	9	0.00911322	3.2e-06	8	0.0424498	135026266	rs7820063	T	C	0.151749	21.6967
	10	0.00653347	1.5e-06	13	0.0314764	28958955	rs3751395	A	C	0.458991	23.2097
	11	0.00897303	1.79999e-06	22	0.0428376	21359706	rs402236	G	A	0.841475	22.7908

## Sheet: S4-High FODMAP
Trait	Number	SE	P value	Chr	Beta	Position	SNP	EA	NEA	EAF	F statistic
Apple intake	1	0.00901548	1.6e-07	1	0.0472787	72740073	rs12127789	T	G	0.121124	27.5005
	2	0.0078383	1.5e-06	2	0.0377494	80216784	rs1347300	G	A	0.167436	23.1933
	3	0.00590119	1.7e-07	3	-0.030842	65604869	rs2030733	C	T	0.447871	27.3145
	4	0.00848218	4.90004e-06	3	0.0387688	62027634	rs17767097	T	C	0.140115	20.8899
	5	0.00615138	6.4e-07	4	0.0306316	106897695	rs28373108	A	G	0.350855	24.796
	6	0.00660709	1.5e-07	4	0.0346773	57885174	rs1401190	C	T	0.266806	27.5459
	7	0.00791389	2.1e-06	4	-0.0375718	40917861	rs10938443	C	T	0.834251	22.5388
	8	0.0059774	3.09999e-06	5	0.0278743	59096923	rs2963826	T	C	0.41106	21.7455
	9	0.0210667	2.19999e-07	5	0.109134	178145550	rs116587918	C	T	0.019878	26.8358
	10	0.027093	3.09999e-06	5	0.126433	149914611	rs111964094	T	C	0.013151	21.7768
	11	0.00796855	1e-06	5	0.0389094	36076446	rs62354196	T	C	0.160972	23.8417
	12	0.0163089	2.59998e-06	7	-0.0766235	76441310	rs38618	G	A	0.033399	22.073
	13	0.0120755	1.89998e-06	8	-0.0575678	144497988	rs57320778	C	T	0.064728	22.7267
	14	0.0160018	1.5e-06	9	-0.0770879	137320481	rs7853153	A	G	0.035373	23.2071
	15	0.00584598	1.5e-06	10	-0.0281051	86691046	rs7902193	C	T	0.492293	23.1123
	16	0.0132959	3.09999e-06	12	-0.0619975	50425446	rs61926112	T	C	0.050663	21.742
	17	0.00596154	2.69998e-06	16	-0.0279944	13613319	rs7195117	G	A	0.584225	22.0502
	18	0.00736728	2.80001e-06	17	-0.0345022	77345161	rs12948969	T	G	0.197293	21.9314
Cherry intake	1	0.00193204	1.79999e-06	1	0.00923177	38735619	rs2773155	T	G	0.526964	22.831
	2	0.0114786	8.50002e-07	1	0.0565213	203254335	rs55895617	G	A	0.0077	24.2456
	3	0.0019864	1.5e-07	1	0.0104457	119783223	rs6676180	A	T	0.37181	27.6521
	4	0.00468299	3.79997e-06	2	0.0216438	173271777	rs78163226	T	C	0.044904	21.3603
	5	0.00421729	4.20001e-08	4	0.0231163	18700399	rs16897428	G	A	0.054335	30.0439
	6	0.00618718	6.90001e-09	5	0.0358373	11165191	rs61757194	A	G	0.024834	33.5484
	7	0.00212584	5.99998e-07	8	-0.0106075	106445201	rs72671686	T	G	0.283593	24.8973
	8	0.00951606	3.40001e-06	8	0.0442158	140589141	rs139337488	G	A	0.012207	21.5887
	9	0.00428001	4.60002e-06	9	-0.0196096	18863560	rs7039790	A	C	0.052587	20.9911
	10	0.00647879	1.79999e-06	9	0.0309521	104093240	rs74465951	T	G	0.022841	22.8233
	11	0.0114804	7.29995e-07	9	0.0568628	113119879	rs149357475	T	C	0.007907	24.5318
	12	0.0117576	4.39997e-07	10	0.05941	98774555	rs118161273	A	G	0.00753	25.531
	13	0.00629409	3.59998e-08	10	0.0346822	103241146	rs72839391	A	G	0.023542	30.3623
	14	0.00197806	3.29997e-06	10	-0.00920599	29238423	rs12784730	G	A	0.392305	21.6595
	15	0.00209073	3.29997e-06	11	-0.00972984	68936494	rs4488206	A	C	0.300771	21.6572
	16	0.00205239	4.90004e-06	13	0.00937485	70635314	rs9572347	C	T	0.319293	20.8639
	17	0.00369317	1.29999e-06	17	0.017878	4374584	rs12601020	C	A	0.074026	23.4329
Mango intake	1	0.00501824	2.30001e-06	1	-0.0236908	110018148	rs530565	T	C	0.980623	22.2866
	2	0.00955598	4.90004e-06	2	0.0436725	64086069	rs143611250	C	A	0.005668	20.8859
	3	0.00628106	4.39997e-06	2	0.028836	210252670	rs141346780	A	G	0.012679	21.0761
	4	0.0043846	2.5e-06	3	0.0206423	123947777	rs77258559	A	G	0.025458	22.1637
	5	0.00541335	1.29999e-06	3	-0.0261856	434786	rs11710157	T	G	0.983312	23.398
	6	0.00214711	3.29997e-06	4	0.00998349	157564538	rs2293122	C	G	0.117653	21.6194
	7	0.00389176	4e-07	5	0.0197277	31886705	rs78673059	A	G	0.032456	25.6949
	8	0.00671813	5e-07	5	0.0337711	40300562	rs145866231	A	G	0.011295	25.2685
	9	0.00824789	4.39997e-08	6	0.0451503	119003934	rs71559841	A	G	0.011309	29.9655
	10	0.00148387	3.69999e-07	7	0.00754694	154435502	rs2316231	A	G	0.331687	25.8664
	11	0.00496317	3.89996e-06	8	0.0229208	15332476	rs144431141	G	C	0.020601	21.3269
	12	0.00162533	7.90005e-07	8	0.00802758	56416733	rs2622567	T	G	0.241303	24.3934
	13	0.00409715	1.5e-06	9	0.0196959	92877962	rs76723741	C	T	0.034162	23.1086
	14	0.00348946	4.90004e-08	9	0.0190378	10158398	rs13296704	G	A	0.041058	29.7648
	15	0.00320468	2.80001e-08	9	0.0178035	7848143	rs10976627	A	G	0.049002	30.8623
	16	0.00711864	2.59998e-06	10	0.0334437	68143441	rs117322135	T	C	0.011321	22.071
	17	0.00330953	4.60002e-06	10	0.0151581	7530618	rs11595945	T	C	0.047375	20.977
	18	0.00405465	3.50002e-06	11	0.0188027	134568942	rs11223956	C	T	0.030067	21.5041
	19	0.0038038	2.59998e-06	12	0.0178857	125291006	rs838905	G	A	0.035063	22.1087
	20	0.00893147	3.09999e-06	12	0.0416503	92660212	rs17837122	C	A	0.006147	21.7459
	21	0.00413682	1.79999e-06	13	0.0197505	102708503	rs72662496	T	A	0.029959	22.7934
	22	0.00159544	1.6e-06	13	0.00764654	29108441	rs912525	C	T	0.257205	22.9697
	23	0.00266939	1.5e-06	14	0.012839	93104959	rs11623618	A	G	0.072232	23.1326
	24	0.0014708	1.7e-06	14	0.00703554	46303170	rs8009412	A	G	0.333841	22.881
	25	0.00355963	1.5e-07	16	0.0187057	84288736	rs117770183	A	G	0.040857	27.6137
	26	0.00140288	4.79999e-07	20	-0.00706414	10654563	rs1051412	C	A	0.493631	25.355
	27	0.00726456	6.1e-09	20	0.0422435	55889997	rs144115688	C	T	0.009758	33.8133
Garlic intake	1	0.00848311	2.39999e-06	2	0.0400314	51455139	rs2111374	C	T	0.048293	22.2678
	2	0.0200085	3.79997e-06	2	0.0924885	208850232	rs17640594	A	C	0.008176	21.3665
	3	0.00848595	1.29999e-06	4	0.0410348	118425466	rs6835673	G	A	0.048881	23.3825
	4	0.00966569	3.50002e-06	5	0.0448587	38812945	rs60010968	A	T	0.036838	21.5384
	5	0.00367043	8e-07	5	-0.0181167	168698134	rs56317696	A	G	0.417073	24.3619
	6	0.0194093	3.29997e-06	8	0.0902589	19106287	rs149467747	A	G	0.011465	21.6245
	7	0.0082255	6.69993e-07	9	-0.0408856	138636813	rs141575721	A	G	0.055512	24.706
	8	0.00726437	4.60002e-06	9	-0.0332846	9763424	rs77374784	G	A	0.067635	20.9931
	9	0.0126384	2.19999e-06	10	0.0598765	94308010	rs143374250	A	G	0.021249	22.4448
	10	0.00634671	1.89998e-06	10	0.0302547	8945897	rs72780997	C	A	0.089403	22.7235
	11	0.0101995	2.1e-06	10	-0.0483353	52046204	rs2574953	G	A	0.966576	22.4573
	12	0.00687773	2.90001e-06	11	-0.0321944	122491158	rs11600909	A	G	0.07589	21.9107
	13	0.00812013	3.29997e-07	11	0.0414552	62194434	rs74679312	G	A	0.056373	26.0627
	14	0.0103711	3.2e-06	12	0.0482851	31838498	rs4584661	T	G	0.031369	21.6752
	15	0.00981203	3.69999e-06	12	0.0453822	19203858	rs56269735	C	A	0.035272	21.3914
	16	0.0122868	3.69999e-06	14	0.0568411	21409706	rs138637793	T	A	0.023213	21.401
	17	0.0136454	6.29999e-07	18	0.0679688	71534510	rs78818759	T	C	0.019292	24.8104
	18	0.00544606	2e-06	18	-0.025862	27656513	rs62081074	A	T	0.128906	22.55
	19	0.0143176	2.1e-06	21	0.0679682	23352565	rs147518355	C	A	0.0185	22.535
Celery intake	1	0.00584692	6.59994e-07	1	-0.0290729	87863382	rs12136373	T	C	0.123831	24.7234
	2	0.00380404	2.80001e-06	1	0.0178344	233666793	rs2173148	G	A	0.535509	21.9793
	3	0.0121165	2.5e-06	2	0.0570173	190977152	rs72909401	A	C	0.025355	22.1435
	4	0.0164004	3.2e-06	2	0.0763616	134312486	rs116191942	A	G	0.013894	21.6784
	5	0.0120272	1.40001e-07	3	0.0634036	132881888	rs79810016	A	G	0.025374	27.7898
	6	0.00487529	4e-06	3	-0.0224943	149074563	rs59063355	T	C	0.186916	21.2878
	7	0.0110288	5e-07	7	0.0554273	155701424	rs73169197	C	G	0.032547	25.2568
	8	0.0251052	5.30005e-07	7	0.125879	133533843	rs144837581	C	T	0.006434	25.14
	9	0.0130032	4.70002e-06	8	0.0595517	114109825	rs139795526	C	T	0.02216	20.9737
	10	0.013726	3.79997e-06	8	0.0634662	73565431	rs117343799	T	C	0.020973	21.3788
	11	0.024424	2e-06	9	0.116011	23873875	rs12551354	C	G	0.006405	22.5606
	12	0.00906243	1.2e-06	9	0.0440159	128663931	rs9409285	G	C	0.047299	23.5894
	13	0.0255191	2.69998e-06	12	0.11966	50982016	rs143043085	G	C	0.006612	21.9864
	14	0.00535975	4.90004e-06	14	-0.0244884	78380437	rs61990752	C	T	0.147666	20.8746
	15	0.00385436	2.5e-06	17	0.0181342	28651363	rs3110454	T	C	0.419121	22.135
Milk intake	1	0.00316901	1.09999e-06	1	-0.0154353	44974119	rs781770	T	C	0.191487	23.723
	2	0.00785697	4.70002e-06	1	0.0359507	2256290	rs115526621	T	C	0.026708	20.9359
	3	0.012243	1.40001e-07	2	0.0643908	39603005	rs191749866	C	T	0.01121	27.6604
	4	0.00882584	9.29994e-07	2	0.0433072	53848173	rs71413244	A	T	0.021434	24.0766
	5	0.0109414	2.30001e-06	3	0.0516626	85494102	rs13072001	C	A	0.014389	22.2943
	6	0.0105993	2.90001e-06	5	0.049561	142952674	rs143934486	G	A	0.014525	21.8631
	7	0.00273945	3.2e-06	6	-0.0127513	110661454	rs9400375	G	A	0.329046	21.6655
	8	0.00343062	1.2e-06	6	-0.016638	137592006	rs2807888	A	G	0.84204	23.5203
	9	0.0036392	8.99995e-07	6	0.0178798	77803688	rs62435191	A	G	0.138374	24.1379
	10	0.00279613	2.59998e-06	6	-0.0131524	73561338	rs9342975	A	C	0.693387	22.1249
	11	0.00268764	2.80001e-06	7	-0.0125871	10390312	rs1549862	C	A	0.317875	21.9329
	12	0.00919504	2.80001e-06	7	0.0430578	152092773	rs191821864	G	A	0.021078	21.9272
	13	0.00395456	3.79997e-06	12	-0.0182786	115138644	rs6489968	A	G	0.888279	21.3637
	14	0.00846466	4.49997e-06	14	0.0388396	95557284	rs145140220	G	A	0.023614	21.0532
	15	0.00255596	3.69999e-06	17	-0.0118263	30124654	rs12947049	A	C	0.599701	21.408
	16	0.00609529	8.30004e-07	17	0.030039	43196013	rs3744761	T	C	0.044365	24.2867
	17	0.00303001	6.90001e-07	18	0.0150401	39827563	rs56674454	C	T	0.218843	24.6377
	18	0.0026175	8.9e-07	18	0.0128655	56667779	rs34980790	C	T	0.362062	24.1583
	19	0.00749339	3.2e-06	19	0.0348826	385145	rs117951732	G	T	0.030505	21.6694
	20	0.00281142	4.09996e-06	20	0.0129441	56351895	rs6025776	A	C	0.273824	21.1972
	21	0.00717061	4.20001e-06	22	0.0329761	37755022	rs73164589	A	G	0.03199	21.1482

## Sheet: S5-Other
Trait	Number	SE	P value	Chr	Beta	Position	SNP	EA	NEA	EAF	F statistic
Fresh fruit intake	1	0.00137761	1.10002e-21	1	-0.0131742	72729142	rs1620977	G	A	0.730517	91.4522
	2	0.00130342	5.99998e-08	1	-0.00706281	98755006	rs11165976	T	C	0.325698	29.3619
	3	0.00122283	3.29997e-06	1	-0.00568387	241141391	rs1478254	T	C	0.511864	21.605
	4	0.00123992	1.29999e-06	1	-0.00599623	88715934	rs7412939	C	G	0.577329	23.3866
	5	0.00156835	4.39997e-06	1	0.0072029	226849603	rs3768380	G	A	0.18709	21.0924
	6	0.0015033	3.69999e-10	1	0.00942073	204564714	rs12044599	G	A	0.21008	39.2714
	7	0.00169613	1.50003e-11	1	0.0114466	153992909	rs2790688	T	C	0.154068	45.5442
	8	0.00122836	2.5e-06	1	0.00577955	174266642	rs7555067	T	C	0.451059	22.1378
	9	0.00136078	1.09999e-08	1	0.00776806	97304868	rs559734	C	G	0.711817	32.5872
	10	0.00125414	1.7e-10	1	-0.00801014	65945906	rs7554485	C	T	0.611539	40.7931
	11	0.0013374	2.99999e-07	2	-0.00684852	112995810	rs2254860	G	A	0.297893	26.2222
	12	0.00125421	2.39999e-06	2	-0.00591083	161915810	rs7579662	A	G	0.392575	22.2103
	13	0.00196025	1.50003e-12	2	-0.0138606	651365	rs2867113	A	G	0.130942	49.9965
	14	0.00131215	4.79999e-09	2	0.00768104	225467840	rs111915841	C	G	0.322994	34.2666
	15	0.00368081	2.99999e-06	2	0.0171997	43975647	rs115163723	T	C	0.029449	21.835
	16	0.00129268	6.59933e-11	2	-0.00843921	45157336	rs4953150	T	C	0.344088	42.6206
	17	0.00172779	2e-07	2	0.0089861	207294387	rs2042464	T	A	0.151073	27.0495
	18	0.00127627	4.49997e-07	2	0.00644093	171922537	rs34627141	T	C	0.355207	25.4689
	19	0.00139033	7.29995e-09	2	0.00804043	58072660	rs17049185	T	G	0.267872	33.4442
	20	0.00206881	4.09996e-06	2	-0.00952714	59278195	rs55860703	G	T	0.097892	21.2071
	21	0.00178416	1.89998e-06	2	-0.00849879	188728752	rs72897648	T	C	0.136908	22.6905
	22	0.0012287	4.49997e-10	2	-0.00766096	146298007	rs10192394	T	C	0.528785	38.8752
	23	0.00265591	4.49997e-06	2	-0.0121845	236601676	rs115165749	T	C	0.056009	21.0468
	24	0.0012631	3.40001e-06	2	0.00586875	241193279	rs12695010	A	G	0.378796	21.5881
	25	0.00166993	1.40001e-06	2	0.00805099	10974489	rs11903377	T	C	0.16193	23.2434
	26	0.00181982	1e-06	2	0.00888513	172780086	rs6758494	C	T	0.128824	23.8379
	27	0.0012744	3.40017e-11	2	-0.00844567	60235568	rs11896330	A	G	0.632839	43.9192
	28	0.00122339	2.80001e-09	2	-0.00726908	104094008	rs817223	C	T	0.481314	35.3043
	29	0.00123349	1.6e-06	2	0.0059244	59154466	rs4672269	A	T	0.434835	23.0683
	30	0.001266	6.1e-10	3	-0.00783382	85642479	rs1375566	A	G	0.627412	38.2893
	31	0.00122321	8.40001e-08	3	0.00655327	167173116	rs13064438	T	A	0.49582	28.702
	32	0.00123707	4.20001e-07	3	0.00626156	80453261	rs4583602	A	G	0.439824	25.6197
	33	0.00129574	5.30005e-07	3	0.00649982	58370792	rs11130633	C	T	0.665787	25.1631
	34	0.00155324	3.50002e-09	3	0.00917471	185824903	rs1356292	T	C	0.807546	34.8904
	35	0.00161533	2.30001e-06	3	0.00763016	146262021	rs2609858	A	G	0.174288	22.3122
	36	0.00122746	4.79999e-07	3	0.0061791	116309057	rs938914	C	T	0.455807	25.3416
	37	0.00267857	4.39997e-06	3	0.0122965	3080527	rs163543	T	C	0.941427	21.0744
	38	0.00150517	5.69994e-08	3	-0.00817202	35636709	rs11129657	C	T	0.21028	29.4772
	39	0.00122355	2.09991e-13	3	0.00898012	21038260	rs13072255	C	A	0.493966	53.8665
	40	0.00123354	1.40001e-10	4	0.00791271	59882235	rs12641371	T	C	0.433148	41.1474
	41	0.0015279	4.49997e-06	4	-0.00700951	176855221	rs62334820	T	C	0.201276	21.0467
	42	0.00123035	6.90001e-07	4	-0.00610667	138882529	rs4863749	G	T	0.542547	24.6348
	43	0.00140531	2.80001e-06	4	0.0065832	40966909	rs11931740	A	G	0.254562	21.9446
	44	0.00232024	3.29997e-07	5	0.0118424	101375195	rs56013513	C	T	0.075266	26.0502
	45	0.00122657	1.6e-07	5	0.00642118	60549520	rs62366215	G	C	0.480367	27.4058
	46	0.00133446	2.80001e-07	5	0.00685415	108479058	rs10059461	T	G	0.29819	26.3812
	47	0.00170676	7.10003e-07	5	-0.0084624	2303160	rs67250895	G	A	0.154527	24.5833
	48	0.00140381	4e-06	5	0.00647362	158271680	rs17056301	C	T	0.256581	21.2655
	49	0.00268371	4.70002e-06	5	-0.0122865	141302226	rs74976306	A	G	0.057956	20.9596
	50	0.00122365	5.99998e-10	5	-0.00757392	92950673	rs10064431	C	T	0.522495	38.3111
	51	0.00122061	2.39999e-09	5	0.00728855	95902093	rs149449	A	G	0.489167	35.6555
	52	0.00122472	2.5e-06	5	-0.00576991	68044531	rs7703932	T	C	0.477698	22.1954
	53	0.00222402	1.79999e-06	6	0.0106239	123758414	rs9320934	A	G	0.08235	22.8186
	54	0.00158967	3.29997e-06	6	-0.00739152	35383699	rs67056409	G	A	0.19123	21.6198
	55	0.00126956	5.69994e-07	6	0.0063478	158453211	rs9347904	T	C	0.365011	24.9999
	56	0.00131414	5.39995e-07	6	0.00658734	7307342	rs11758313	T	C	0.313943	25.1267
	57	0.00126583	4.49997e-08	6	-0.0069217	31875712	rs586346	C	T	0.635353	29.9001
	58	0.00129655	2.99999e-06	6	0.00605545	16519398	rs3806137	G	A	0.333556	21.8128
	59	0.001228	1.7e-07	6	-0.00641588	69275508	rs4708180	A	G	0.541618	27.2969
	60	0.00144389	4.19952e-20	6	0.0132585	51187787	rs994270	G	C	0.235126	84.3177
	61	0.00125166	1.2e-06	6	0.00607555	92340664	rs387722	T	C	0.600678	23.5612
	62	0.00122194	1.2e-07	6	-0.00647169	87994572	rs4707358	A	G	0.527429	28.0501
	63	0.00122015	9.20005e-08	6	-0.00651742	98780531	rs62420599	C	T	0.504774	28.5314
	64	0.00122891	1.29987e-11	6	0.00832073	50782834	rs2143081	A	G	0.539822	45.8438
	65	0.00202158	6.69993e-07	7	0.0100477	4989005	rs7778914	A	G	0.894901	24.703
	66	0.00122813	2.80001e-08	7	0.0068183	35078743	rs329274	G	A	0.485636	30.8221
	67	0.00131044	1.29999e-06	7	-0.00633725	8792148	rs2189620	C	T	0.681362	23.3865
	68	0.00141599	8.30004e-09	7	-0.00815943	127595077	rs12536253	C	G	0.24901	33.2045
	69	0.001236	4.49997e-06	7	-0.00566984	109687420	rs1723625	A	C	0.572101	21.0428
	70	0.00124545	4e-07	7	0.00631432	1542124	rs3752712	A	G	0.404613	25.7039
	71	0.00125592	2e-08	7	-0.00704676	153495206	rs10271924	T	C	0.492595	31.4813
	72	0.00123152	1.5e-07	7	0.00646929	49625649	rs4585695	C	T	0.43752	27.5949
	73	0.00126299	4.10015e-54	7	0.0195637	143723137	rs10249294	A	G	0.372973	239.939
	74	0.00246598	9.29994e-08	8	-0.0131689	770903	rs117118401	A	T	0.06662	28.5179
	75	0.00142051	1.5e-06	8	0.00682793	15119313	rs11990258	A	G	0.246482	23.104
	76	0.0012406	2.1e-09	8	0.00743079	57436577	rs1866823	A	G	0.544469	35.876
	77	0.00194457	3.79997e-06	8	0.00898489	124761727	rs4870866	T	C	0.116007	21.3489
	78	0.00126569	2.69998e-06	8	0.0059368	25675709	rs7014421	G	T	0.371866	22.0013
	79	0.00145251	2.99999e-08	8	-0.00804815	10209623	rs7818437	C	T	0.235903	30.701
	80	0.00129959	1.29999e-08	9	0.00738857	1734863	rs4302893	A	G	0.334189	32.3226
	81	0.00125874	1.5e-08	9	0.00712915	5780121	rs2093654	G	A	0.388133	32.0776
	82	0.00223396	2.1e-06	9	-0.0106068	124893355	rs1411451	T	C	0.082308	22.5432
	83	0.00129919	5.69994e-09	9	0.00756738	96217447	rs7869969	G	A	0.330836	33.9269
	84	0.00147438	1.89998e-07	9	-0.00768593	114992714	rs6477901	T	C	0.779056	27.1752
	85	0.0012669	3.59998e-06	9	-0.00586687	128501879	rs7864529	C	A	0.632723	21.445
	86	0.00151925	5e-07	9	0.00763354	116140667	rs1746137	T	C	0.21745	25.2459
	87	0.00148477	1.40001e-06	9	-0.00717343	34253097	rs17258783	T	C	0.216246	23.3418
	88	0.00137406	1.89998e-08	9	0.00772163	23274223	rs6475724	T	C	0.727296	31.5795
	89	0.00123831	1.40001e-06	10	0.00596971	68674026	rs1916383	T	C	0.448836	23.2405
	90	0.00342557	4.60002e-06	10	0.0156939	84296245	rs117061004	A	G	0.032823	20.9891
	91	0.00135696	8.10028e-20	10	0.0123642	22098701	rs10828266	G	A	0.715634	83.0225
	92	0.00126801	7.39997e-09	10	0.00732973	125134393	rs11248509	T	A	0.371237	33.414
	93	0.00135361	3.40001e-08	10	0.00747457	107577033	rs12780952	A	G	0.286382	30.4918
	94	0.00122289	3.79997e-08	10	-0.00672322	65313819	rs9919429	G	A	0.486008	30.2258
	95	0.00128576	1.89998e-09	11	-0.00771754	8825774	rs10840126	G	A	0.376121	36.0277
	96	0.00130784	4.39997e-06	11	-0.00600473	27677041	rs7124442	T	C	0.678983	21.0803
	97	0.00125099	4.20001e-06	11	0.00575479	105737020	rs642544	G	T	0.414008	21.1616
	98	0.00126932	3.40001e-10	11	0.00796969	63981507	rs60452247	A	G	0.363079	39.422
	99	0.00212339	5.30005e-09	11	0.0123929	33759092	rs11032362	A	G	0.090976	34.0631
	100	0.00128277	2.09991e-12	11	0.00901088	47527052	rs10838724	T	G	0.367992	49.3441
	101	0.00128767	2e-06	11	-0.00612268	88265307	rs10501667	G	A	0.351487	22.6085
	102	0.00123358	9.59997e-07	12	-0.00604447	39111206	rs12424190	T	A	0.440031	24.0093
	103	0.0012341	1.09999e-06	12	0.00600446	49467330	rs10875917	T	G	0.433434	23.6726
	104	0.00176592	3.29997e-07	12	-0.00901821	51924030	rs7313901	C	T	0.141749	26.0793
	105	0.00137614	9.80009e-10	13	-0.00841258	55924013	rs7982441	C	T	0.731883	37.3707
	106	0.00123287	1.7e-08	13	0.00695315	100650708	rs9517948	T	C	0.451352	31.8073
	107	0.00249984	3.50002e-06	13	-0.0116025	48724166	rs1172553	A	G	0.93625	21.5415
	108	0.00139402	2.99999e-06	13	0.00651235	36480042	rs11147593	A	G	0.740774	21.8241
	109	0.00122843	1e-06	13	-0.00600135	67216739	rs9529108	G	C	0.540305	23.8669
	110	0.00124738	1.7e-09	14	0.00751549	32071665	rs12885598	A	G	0.596671	36.3007
	111	0.0020297	4.00037e-19	14	-0.0181417	22038125	rs34162196	T	C	0.1008	79.8896
	112	0.00124386	1.29999e-06	14	-0.00602046	60650086	rs216526	G	A	0.408712	23.4269
	113	0.0014185	1.09999e-06	14	-0.00691433	93819216	rs11622939	T	C	0.247928	23.7596
	114	0.00147345	2.49977e-14	14	0.0112324	79943606	rs28479795	T	C	0.221473	58.1129
	115	0.00123896	3.89996e-06	15	-0.00571793	47594706	rs1466781	C	T	0.419952	21.2991
	116	0.0027	1.09999e-06	15	-0.0131798	64937848	rs2899700	G	A	0.946125	23.828
	117	0.0019939	6.29999e-07	15	-0.00993025	56396132	rs17238607	A	G	0.105257	24.8034
	118	0.00138628	1.89998e-07	15	-0.00722295	75027880	rs2472297	T	C	0.261409	27.1472
	119	0.00178024	1.6e-08	16	0.0100607	72756598	rs71386977	C	G	0.137822	31.9372
	120	0.00124161	1.09999e-09	16	-0.00757523	19279380	rs1051547	C	T	0.561537	37.2237
	121	0.00124634	1.29999e-07	16	0.00658415	30026469	rs11649274	A	G	0.401129	27.9077
	122	0.00127167	2.69998e-06	16	0.00597004	65597931	rs4513099	G	A	0.377012	22.0396
	123	0.0012888	5e-07	16	-0.00647943	6936908	rs12446517	G	T	0.345474	25.2755
	124	0.00125476	3.29997e-06	16	-0.00583375	64663399	rs11075545	C	A	0.613813	21.6159
	125	0.00122398	1.10002e-16	16	-0.0101452	73602926	rs862227	G	A	0.457858	68.7022
	126	0.00123262	3.40001e-06	16	0.00572877	7613941	rs62009931	C	G	0.498794	21.6004
	127	0.00137694	1.7e-06	17	-0.00659465	79368016	rs10459965	T	A	0.27024	22.9378
	128	0.00200985	3.59998e-06	17	0.00931659	46752387	rs3110611	T	C	0.103016	21.4874
	129	0.00608106	3.2e-09	17	0.035995	58443095	rs139042899	C	A	0.013469	35.0368
	130	0.00123314	7.39997e-08	17	0.00663438	42517354	rs9635715	C	T	0.4493	28.945
	131	0.00122272	2e-06	17	-0.00581367	2291863	rs898751	T	C	0.492903	22.6071
	132	0.00136149	3.69999e-14	18	0.0103088	57971625	rs111526888	G	A	0.279947	57.3305
	133	0.00124903	2.69998e-08	18	-0.00694613	24131659	rs8095324	G	A	0.404041	30.927
	134	0.00124771	1.80011e-14	18	0.0095625	44800515	rs2048522	T	A	0.434968	58.7373
	135	0.00184091	2e-06	19	0.00874374	45415935	rs7256200	T	G	0.126884	22.5594
	136	0.00127708	1.9002e-12	19	-0.00899731	49261368	rs739320	C	T	0.60575	49.6349
	137	0.00125477	7.10003e-10	19	-0.00773361	10961273	rs11085749	A	G	0.387076	37.9869
	138	0.00122369	4.39997e-06	19	0.00561988	30914944	rs10412051	T	C	0.533268	21.0916
	139	0.00122265	1.10002e-11	19	0.00830429	46190268	rs1964272	A	G	0.48389	46.1316
	140	0.0012379	3.79997e-06	19	-0.00571967	47763127	rs1035390	C	T	0.420477	21.3486
	141	0.00324738	4.90004e-06	19	0.0148315	13210620	rs62109907	T	C	0.036739	20.8594
	142	0.00157322	4.49997e-06	20	0.00721338	62441599	rs6062322	T	A	0.188541	21.0231
	143	0.00122832	2.59998e-07	20	-0.00632202	20369855	rs6137015	A	G	0.524952	26.4903
	144	0.001245	1.5e-07	20	0.00653474	44904838	rs2425840	C	A	0.409513	27.5496
	145	0.00127912	2.90001e-06	20	-0.00598296	11893242	rs67667422	G	T	0.35472	21.878
	146	0.00657193	1.09999e-06	20	-0.0319764	31020883	rs56016114	C	A	0.009136	23.674
	147	0.00217511	9.69996e-08	21	-0.0115972	33073125	rs8132845	T	A	0.087479	28.4277
	148	0.00214064	2.59998e-06	21	0.0100557	44088683	rs71320537	T	C	0.086659	22.0666
	149	0.00142737	7.90005e-08	22	-0.00766526	31581166	rs5749227	G	A	0.755793	28.8389
	150	0.00130442	1.79999e-06	22	-0.00623313	42466950	rs133377	T	C	0.675407	22.8337
Dried fruit intake	1	0.00183744	2.80001e-08	1	0.0102051	72270797	rs12137234	T	C	0.303772	30.8465
	2	0.00238518	2.90001e-09	1	-0.0141613	98327133	rs75641275	C	A	0.143372	35.2502
	3	0.00169759	2.90001e-06	1	0.00793848	185089901	rs6700484	G	C	0.410381	21.8679
	4	0.00286217	4.70002e-06	1	-0.0131076	171423167	rs12727104	A	G	0.094319	20.9727
	5	0.00167902	9.80009e-09	1	-0.00962858	241054465	rs261809	G	A	0.540636	32.886
	6	0.0022203	5.19996e-07	1	0.0111394	154659342	rs954212	G	A	0.176806	25.1709
	7	0.00713696	5.19996e-07	1	-0.035816	151371547	rs193003548	T	C	0.014785	25.1841
	8	0.00173034	1.09999e-08	1	0.00987818	44031793	rs11586016	C	G	0.371004	32.5903
	9	0.00170546	6.20012e-17	1	0.0142595	72748669	rs3101339	C	A	0.603285	69.9074
	10	0.00455999	2.30001e-06	1	-0.0215347	32415997	rs149367378	T	G	0.036979	22.3022
	11	0.00198541	8.70001e-09	1	0.0114265	91191582	rs72720396	G	A	0.229157	33.1226
	12	0.0016915	4.60002e-07	1	0.00852684	117864047	rs1289870	T	C	0.575664	25.4115
	13	0.005296	2.1e-06	1	0.0251035	17604875	rs142119647	G	A	0.026081	22.4683
	14	0.00172787	9.40005e-08	1	0.00922342	57757524	rs597941	T	C	0.373556	28.4944
	15	0.00270643	6.19998e-07	1	0.0134898	6156915	rs2235792	A	G	0.10777	24.8436
	16	0.00170943	2.1e-06	1	-0.00810151	96669859	rs35030273	A	T	0.410949	22.4609
	17	0.0020058	4.40048e-11	1	0.0132178	204603861	rs11811826	A	T	0.224231	43.4251
	18	0.00170863	1.6e-06	2	-0.00818915	207918695	rs6712271	A	G	0.397992	22.971
	19	0.00168729	6.69993e-10	2	-0.0104154	60718347	rs7599488	T	C	0.426408	38.104
	20	0.00176246	1.29999e-06	2	0.00852847	72502270	rs10192800	A	G	0.342789	23.4154
	21	0.00192097	1.79999e-07	2	0.0100272	188879205	rs2165150	A	C	0.744263	27.2468
	22	0.00194261	7.49998e-07	2	-0.00961434	145723284	rs2579020	T	A	0.244526	24.4943
	23	0.00178688	8.79995e-07	2	-0.00878384	172646528	rs13016580	A	G	0.320315	24.1644
	24	0.00167506	7.19996e-08	2	0.0090235	49417986	rs10178071	T	C	0.521376	29.0193
	25	0.00365775	2.19999e-06	2	0.017301	213196561	rs13029034	A	G	0.055935	22.3724
	26	0.00315965	7.90005e-08	2	-0.0169632	98275354	rs11692435	A	G	0.08258	28.8228
	27	0.00167381	8.79995e-09	2	-0.00962821	60231826	rs7582086	T	G	0.468273	33.0885
	28	0.00167139	2.19989e-12	2	0.01173	101022726	rs4149513	A	G	0.493537	49.2536
	29	0.00177001	2.30001e-07	2	-0.00915459	85638865	rs62162747	C	T	0.334342	26.75
	30	0.00262767	1.7e-06	2	0.0125626	115835313	rs58563230	G	A	0.11408	22.8568
	31	0.00204011	2.1e-08	2	-0.0114381	166183577	rs17184707	T	C	0.212811	31.4339
	32	0.00269552	7.79992e-07	2	-0.0133191	28288020	rs35456421	T	C	0.109089	24.4153
	33	0.00173875	3.40001e-07	2	-0.00886483	170944488	rs13018443	C	T	0.365527	25.9935
	34	0.00179433	6.59994e-08	2	0.00969189	225467840	rs111915841	C	G	0.32262	29.175
	35	0.00186689	4.70002e-06	3	0.00854631	177492986	rs13071694	A	G	0.278019	20.9565
	36	0.00171869	8.10009e-09	3	0.00991231	147239337	rs57499472	C	T	0.404131	33.2623
	37	0.00180743	3.09999e-06	3	-0.00843244	118390575	rs6438468	A	C	0.687489	21.7661
	38	0.00205367	2.69998e-06	3	-0.00964311	35684594	rs3796183	C	T	0.209987	22.0481
	39	0.00173478	2.99999e-06	3	0.00810673	141091595	rs13098180	A	T	0.381283	21.8374
	40	0.00260638	1.89998e-07	3	-0.0135707	89095401	rs60574043	T	C	0.116868	27.1098
	41	0.00167957	4.09996e-06	3	0.00773244	146370310	rs57946797	A	T	0.469117	21.1951
	42	0.00353337	6.90001e-08	3	0.0190588	115037579	rs116385168	C	T	0.059616	29.0945
	43	0.00185921	1.10002e-13	3	-0.0138099	18763543	rs4269101	G	T	0.718948	55.1724
	44	0.00262156	1e-06	3	0.0128155	59788525	rs565226	G	T	0.885339	23.8973
	45	0.00167268	3.79997e-06	3	-0.0077309	71609276	rs830605	T	C	0.494998	21.3615
	46	0.00168073	1.5e-07	3	-0.00883096	18197008	rs9310545	C	A	0.51604	27.6069
	47	0.00175438	2.90001e-06	3	0.00820459	25332732	rs322672	C	T	0.350654	21.8708
	48	0.0018852	5.60003e-09	3	0.0109896	43931484	rs6765212	T	C	0.270909	33.9818
	49	0.00221127	4.90004e-06	3	0.0101077	2568403	rs35792972	G	A	0.173309	20.8939
	50	0.00190046	2.30001e-06	3	-0.00897923	188879596	rs9860336	T	C	0.26642	22.3233
	51	0.0018423	3.89996e-09	4	0.0108465	2862190	rs10026792	A	G	0.290404	34.6622
	52	0.00167187	1.7e-06	4	0.00799679	152601146	rs907237	G	T	0.490017	22.8783
	53	0.00543744	1.5e-06	4	-0.0261399	37346857	rs115141576	T	C	0.024317	23.1109
	54	0.00175417	1.6e-06	4	-0.00841387	57815766	rs13111442	C	A	0.653578	23.0063
	55	0.00167357	1.79999e-08	4	0.00941595	37175523	rs1648404	T	C	0.476112	31.6547
	56	0.00175932	5.80003e-08	4	-0.00954265	106133184	rs6533183	T	C	0.656671	29.4202
	57	0.00184908	1.89998e-07	4	-0.00963622	59822257	rs12644768	G	A	0.285691	27.1581
	58	0.00167864	2.1e-06	4	0.00795701	55526702	rs3819391	G	A	0.55891	22.4689
	59	0.00229371	4.90004e-07	5	-0.011541	92608809	rs72784460	T	C	0.159806	25.3167
	60	0.00584627	4.90004e-06	5	0.0267064	125564863	rs12516172	T	C	0.021807	20.8675
	61	0.00236407	1.6e-06	5	0.0113528	147964658	rs10040819	A	C	0.148827	23.0613
	62	0.0016833	8.70001e-07	5	0.00827878	3226096	rs4866437	A	G	0.530975	24.1884
	63	0.00291743	2.69998e-06	5	0.0136906	154771346	rs13361944	C	T	0.091212	22.0213
	64	0.00168364	2.59998e-06	5	0.00791935	167314580	rs11134477	A	G	0.553548	22.1248
	65	0.00178855	4.60002e-06	5	-0.00819703	43191033	rs7730004	T	C	0.67763	21.0043
	66	0.00172743	8.9e-08	5	-0.00923639	60559156	rs36198109	A	G	0.38425	28.5892
	67	0.00172916	7.49998e-07	5	0.00855684	166996722	rs1549212	T	C	0.626408	24.4881
	68	0.00176113	1.79999e-06	6	-0.00840976	62639359	rs7742849	A	G	0.342034	22.8025
	69	0.00277607	8.80035e-12	6	0.0189482	25430149	rs2328887	C	T	0.899467	46.5879
	70	0.00173536	2.90001e-07	6	0.0088966	152202007	rs3757323	C	T	0.63114	26.2825
	71	0.00183854	1.2e-06	6	-0.0089411	153375907	rs7749708	T	C	0.29394	23.6501
	72	0.00435565	9.40005e-07	6	-0.0213607	88212666	rs76352965	C	T	0.039429	24.0504
	73	0.00171452	5.19996e-14	6	-0.0129055	31540429	rs746868	G	C	0.614662	56.6582
	74	0.00227685	6.80002e-08	6	-0.0122843	32625369	rs536421612	A	G	0.237761	29.1092
	75	0.00203109	3.59998e-06	6	0.00940598	118338992	rs9489296	T	A	0.223028	21.4461
	76	0.00168183	7.19946e-13	6	0.0120673	98547979	rs9385269	T	C	0.524565	51.4818
	77	0.00213457	4.49997e-07	6	-0.0107715	84113685	rs112887546	A	C	0.192863	25.4642
	78	0.00199105	6.59994e-08	6	-0.0107567	56548359	rs4073960	A	G	0.228388	29.1872
	79	0.00178604	1.09999e-10	7	-0.0115362	132716502	rs7808471	C	T	0.322136	41.7197
	80	0.00217099	2.99985e-17	7	0.0183338	2109821	rs11772627	C	G	0.18202	71.316
	81	0.00167712	3.69999e-06	7	0.00775727	3541944	rs10236399	C	G	0.524586	21.3938
	82	0.00218829	1.09999e-06	7	0.0106544	24747277	rs2521754	G	C	0.179775	23.7053
	83	0.00179651	2e-07	7	-0.00934835	111329102	rs1419750	G	A	0.677315	27.0775
	84	0.00169394	2.99999e-06	7	0.00791702	136596457	rs7810473	G	A	0.419149	21.8437
	85	0.00335166	3.2e-06	7	0.0156059	102389213	rs117451379	T	C	0.069327	21.6798
	86	0.00217463	2.69998e-06	7	0.0102007	44389625	rs10262162	A	G	0.180138	22.0033
	87	0.00167714	3.89996e-09	7	-0.00987659	153485282	rs2533273	A	C	0.48453	34.6795
	88	0.00177263	2.90001e-06	7	-0.00829195	21892846	rs10268994	A	G	0.663942	21.8814
	89	0.00168959	2.99999e-06	8	0.00788911	143778381	rs2585176	T	A	0.424751	21.8017
	90	0.00170073	1.29999e-07	8	0.00898688	86314855	rs10087278	A	G	0.591305	27.9219
	91	0.00261123	5.99998e-07	8	0.0130354	31982676	rs7835197	C	T	0.881448	24.9205
	92	0.00177444	3.50002e-06	8	0.00823313	78946874	rs1947897	C	G	0.332245	21.5281
	93	0.00178709	5.1e-09	8	-0.0104463	144258705	rs7829800	G	A	0.671041	34.1688
	94	0.00228005	2.19999e-07	8	-0.0118157	18053598	rs1000214	G	T	0.840083	26.8552
	95	0.00167824	1.7e-06	8	-0.00802978	143363229	rs34819186	C	A	0.472419	22.8927
	96	0.0016734	2.90001e-06	9	-0.00782245	15837531	rs9298741	G	A	0.509952	21.8516
	97	0.0017308	1.2e-07	9	0.00917096	82886585	rs10156491	A	G	0.373814	28.0759
	98	0.00201598	1.29999e-07	9	-0.0106447	115089045	rs7047847	T	C	0.779092	27.88
	99	0.00177944	2e-07	9	0.00925314	1666496	rs4740634	G	A	0.330528	27.0402
	100	0.00167565	1e-06	9	-0.00819273	87252243	rs7045666	A	G	0.45702	23.905
	101	0.00234923	1.29999e-08	10	-0.013361	126723567	rs893856	A	G	0.148988	32.3463
	102	0.00185722	1.99986e-19	10	0.016739	22058137	rs10740991	C	G	0.717606	81.2326
	103	0.00167167	9.09997e-09	10	0.00960741	64988931	rs7916868	T	A	0.503499	33.0301
	104	0.00181754	2.90001e-06	10	-0.00850244	774516	rs11253371	G	A	0.307284	21.8835
	105	0.00312712	1.5e-07	10	-0.0164422	87857822	rs7923809	C	T	0.078175	27.6458
	106	0.00167767	1.09999e-06	11	0.00816604	115693410	rs2508819	C	T	0.462221	23.6923
	107	0.00174294	2.19999e-06	11	-0.00825435	133734461	rs4937841	T	A	0.368383	22.4284
	108	0.00175056	4.39997e-06	11	-0.00803404	10551106	rs9300104	C	T	0.650401	21.0626
	109	0.00181919	1.59993e-16	11	-0.015009	66292908	rs10896126	G	A	0.303582	68.0684
	110	0.00183883	1.6e-06	11	-0.00882362	28466083	rs7941325	A	G	0.290956	23.0255
	111	0.00168442	5.69994e-10	11	0.0104396	43622423	rs11037497	C	G	0.446175	38.4118
	112	0.00167819	7.79992e-07	11	0.00828943	79883835	rs12797895	C	T	0.520123	24.3986
	113	0.00242117	7.79992e-08	11	0.0130066	61514821	rs4963390	G	A	0.139195	28.8586
	114	0.00534078	1.2e-07	11	0.028243	44868967	rs7119021	A	G	0.025215	27.9647
	115	0.00201707	5.1e-07	11	-0.0101318	1041967	rs72842424	A	C	0.223554	25.2307
	116	0.00167077	2.90001e-09	11	0.00991719	95523433	rs1622515	G	A	0.484704	35.2324
	117	0.00190081	5.10035e-12	12	0.0131215	108618630	rs3764002	T	C	0.261416	47.6527
	118	0.0020326	7.59994e-08	12	0.0109286	73309402	rs979678	G	A	0.21824	28.9083
	119	0.00264029	1.5e-06	13	0.0126874	96058183	rs2389238	G	A	0.885596	23.0909
	120	0.00168855	2.59998e-06	13	0.00793662	30883339	rs4769824	T	C	0.436792	22.0923
	121	0.00169828	4.90004e-06	13	-0.00776209	47700334	rs1560525	G	T	0.562804	20.8899
	122	0.00184118	2.39999e-06	13	-0.00868261	112215941	rs7334175	T	C	0.706781	22.2385
	123	0.00189828	3.59998e-07	13	-0.00965823	58322621	rs9527691	A	G	0.264243	25.8864
	124	0.00204447	8.40001e-08	14	0.010955	20648951	rs67518212	C	T	0.213497	28.7119
	125	0.00175696	4.70002e-07	14	0.00884993	103903763	rs62007687	T	G	0.344398	25.372
	126	0.00167846	1.79999e-08	14	0.0094566	72170969	rs4140799	A	G	0.531856	31.7429
	127	0.00256646	6.1e-07	14	0.0128011	97460465	rs742877	A	C	0.122076	24.8785
	128	0.00168126	2.59998e-08	14	0.00935902	77433198	rs10129747	G	A	0.530254	30.9877
	129	0.00167634	2e-06	14	-0.00796549	62444178	rs2353857	A	C	0.475718	22.5787
	130	0.00258183	2.80001e-06	14	-0.012088	67939796	rs17184650	T	C	0.121669	21.9206
	131	0.00277168	7.10068e-16	14	-0.0223628	22038125	rs34162196	T	C	0.101001	65.0975
	132	0.00169948	1.79999e-06	14	0.00810594	38039969	rs1950826	T	C	0.589608	22.7495
	133	0.00170407	1.79999e-07	15	-0.00890041	98314128	rs11073575	C	T	0.580053	27.2799
	134	0.00281551	4.39997e-06	15	-0.0129214	53107255	rs62023502	A	G	0.097835	21.0622
	135	0.00258382	4.39997e-08	15	-0.0141434	45319982	rs11632215	C	A	0.120179	29.9627
	136	0.00174235	8.9e-09	15	-0.0100206	47821612	rs1797235	C	G	0.374623	33.0761
	137	0.00171571	6.80002e-09	16	0.00994346	52105988	rs1582322	G	A	0.604805	33.5881
	138	0.00185402	4.39997e-06	16	-0.00851448	24728227	rs12708665	G	A	0.715368	21.0904
	139	0.00290068	1.6e-06	16	-0.0139129	51208161	rs34419562	A	G	0.09511	23.0056
	140	0.00173031	1.2e-06	16	-0.00838877	7247154	rs7203102	T	C	0.630799	23.5043
	141	0.00171168	2.99999e-06	16	0.00798951	30820866	rs62057232	C	T	0.39035	21.7868
	142	0.00167238	4.30002e-08	16	-0.0091646	73602926	rs862227	G	A	0.458327	30.03
	143	0.00277818	1e-06	16	0.0135819	82842132	rs12600070	A	C	0.101618	23.9
	144	0.00190977	2.80001e-06	16	-0.00895129	64365361	rs982671	A	G	0.257658	21.9688
	145	0.00293795	1.40001e-08	17	-0.0166666	1373612	rs8081370	T	C	0.910232	32.1813
	146	0.00226174	3.2e-09	17	0.0133946	56419228	rs62084586	C	T	0.165729	35.0729
	147	0.00167196	8.40001e-08	17	-0.00895925	2291863	rs898751	T	C	0.493004	28.7137
	148	0.00171916	7.39997e-07	17	0.00851281	25576289	rs1812195	G	A	0.401295	24.5195
	149	0.00167202	7.70016e-13	18	0.0119836	21117571	rs4800488	A	C	0.489858	51.3676
	150	0.0018176	4.90004e-08	18	0.00991215	60233646	rs11152349	A	G	0.302856	29.7397
	151	0.00177833	2.5e-07	18	0.00916628	35145122	rs11082011	T	C	0.667672	26.568
	152	0.00197514	5.89997e-09	18	0.0114962	57850583	rs17175518	A	C	0.232775	33.8775
	153	0.00394233	2e-06	18	0.018731	23200504	rs74611672	C	T	0.047356	22.5743
	154	0.00167459	2.59998e-07	19	0.00862298	18814330	rs4808846	G	A	0.480602	26.5152
	155	0.00171519	6.1e-08	19	-0.00928966	10961273	rs11085749	A	G	0.387338	29.3341
	156	0.00168148	1.6e-06	19	-0.00806898	30110805	rs12462942	C	T	0.538928	23.0278
	157	0.00225502	3.2e-06	19	-0.0104964	32157499	rs17592481	T	G	0.164693	21.666
	158	0.00231362	6.70039e-18	19	0.0199445	45411941	rs429358	C	T	0.154208	74.3122
	159	0.00280587	1.7e-06	20	0.013416	10625804	rs1801140	G	T	0.098129	22.8617
	160	0.00187856	1.40001e-06	20	0.00905522	49522796	rs6126123	G	A	0.271811	23.2352
	161	0.00657567	3.09999e-06	20	-0.0306696	48824878	rs75265668	A	G	0.017561	21.7538
	162	0.00212467	4.39997e-07	21	-0.0107295	23077546	rs1735720	G	T	0.191686	25.502
	163	0.00184851	3.89996e-07	22	0.00937793	31775982	rs9609271	T	G	0.287692	25.7376
Cooked vegetable intake	1	0.0016885	4.30002e-06	1	-0.00775693	165590968	rs1913837	G	C	0.686914	21.1045
	2	0.00156367	2.69998e-06	1	-0.00734322	190028576	rs1534749	C	T	0.530491	22.0537
	3	0.00160199	3.09999e-07	1	0.00819376	213549960	rs2033597	C	T	0.611469	26.1604
	4	0.00156216	5.69994e-09	1	0.0091021	153913770	rs2252508	G	A	0.480256	33.9493
	5	0.00162787	1.79999e-06	1	-0.00777365	87913176	rs11162019	T	C	0.362057	22.8039
	6	0.002198	8.79995e-07	1	0.0108071	214457698	rs12079852	A	G	0.150843	24.1747
	7	0.00265472	1.7e-06	1	-0.0127135	245354548	rs7513532	A	G	0.102898	22.9346
	8	0.00218825	8.30004e-08	1	0.011732	204403311	rs2271424	C	T	0.149715	28.7441
	9	0.00560265	1.29999e-06	2	0.0270982	134746202	rs111765914	C	G	0.019877	23.3933
	10	0.00482814	6.49995e-07	2	-0.024022	157475464	rs114380720	A	G	0.027035	24.7546
	11	0.00212304	4.90004e-06	2	-0.00970254	116017266	rs67201082	G	T	0.161323	20.8859
	12	0.00652289	4.09996e-06	2	-0.030042	98316794	rs72815648	A	G	0.014488	21.2117
	13	0.00640237	3.2e-06	2	0.0298056	18518590	rs2222134	T	C	0.983494	21.6727
	14	0.00707329	9.09997e-07	2	-0.0347332	241910466	rs56026156	T	C	0.012264	24.1126
	15	0.00208302	5.30005e-09	2	-0.0121578	172525884	rs2102738	C	A	0.172403	34.066
	16	0.00166011	2.69998e-07	2	-0.0085427	79702840	rs4852492	T	C	0.671241	26.4798
	17	0.00156423	7.8001e-11	2	0.0101744	104159785	rs4851029	G	T	0.526969	42.3072
	18	0.00572213	8.40001e-07	2	-0.0281802	102766634	rs113993820	T	G	0.019316	24.2533
	19	0.00358111	2.90001e-06	2	-0.0167443	200107967	rs114193689	G	C	0.051031	21.8623
	20	0.00156884	4.30002e-07	3	-0.0079334	158056654	rs11710570	C	T	0.448045	25.5717
	21	0.00156166	9.40005e-08	3	0.00833483	74768098	rs11924675	T	G	0.488619	28.4852
	22	0.00194258	5.39995e-07	3	-0.00973427	51689306	rs60123882	G	A	0.205711	25.11
	23	0.00454513	8.70001e-07	3	-0.022358	71170319	rs17653477	G	A	0.030373	24.1975
	24	0.00157752	7.90005e-07	3	-0.00778785	117307567	rs1875517	A	G	0.428867	24.3716
	25	0.00809909	4.09996e-06	3	0.0372974	136844366	rs150671711	T	C	0.010063	21.2072
	26	0.00159079	1.20005e-13	3	0.0117995	25121444	rs12629972	C	T	0.588311	55.0173
	27	0.00554619	4.09996e-07	3	-0.0280778	139439220	rs115403726	T	C	0.020962	25.6292
	28	0.00199254	4.49997e-06	3	-0.00913919	108119473	rs111608385	T	C	0.189461	21.0378
	29	0.00157316	1e-06	3	0.00769453	10449459	rs34903	T	C	0.458766	23.923
	30	0.00189436	3.89996e-06	3	0.00874514	180624900	rs62291414	C	T	0.216781	21.3111
	31	0.00174078	1.89998e-06	4	0.00828639	38736550	rs2890620	C	T	0.280601	22.659
	32	0.00164143	2.39999e-06	4	0.00774598	188980863	rs12642480	C	T	0.647682	22.2693
	33	0.0018547	4.30002e-08	4	-0.0101604	42137653	rs28450747	A	G	0.23257	30.0104
	34	0.00190638	1.09999e-06	4	0.00928642	10543372	rs7667638	G	A	0.786334	23.7288
	35	0.00179363	3.40001e-06	4	0.00832804	28247071	rs13115533	A	T	0.262737	21.5585
	36	0.00168096	2.90001e-07	4	0.00862471	93786775	rs6532382	A	G	0.320273	26.3252
	37	0.00158362	1.40001e-06	5	-0.0076384	151905461	rs34299746	T	G	0.421156	23.2649
	38	0.00215725	6.4e-07	5	-0.0107391	113435505	rs1352243	A	G	0.156036	24.7818
	39	0.00654004	2.59998e-06	5	0.0307186	5948588	rs140868590	C	T	0.016187	22.0618
	40	0.00171107	2.30001e-06	5	-0.00808488	164685326	rs1541913	T	C	0.298724	22.3259
	41	0.00174063	3.69999e-08	5	0.00958122	141217079	rs1816263	C	T	0.280188	30.2989
	42	0.00179311	1.29999e-06	5	0.00867179	172450020	rs2339744	A	G	0.259053	23.3885
	43	0.00157402	2.99999e-06	5	-0.00734803	24921272	rs333537	T	C	0.552774	21.7931
	44	0.00191049	1.7e-06	6	0.00914104	165748148	rs17784909	G	A	0.211858	22.8928
	45	0.00183561	1.7e-07	6	-0.00960505	115155798	rs9400763	T	C	0.761392	27.3802
	46	0.00235165	1.2e-06	6	-0.0114035	83336744	rs111793227	T	C	0.130089	23.5141
	47	0.00164689	2.69998e-06	6	-0.00772302	84108065	rs4706990	T	A	0.342471	21.9909
	48	0.00243881	3.29997e-06	6	-0.0113389	8906594	rs7743389	T	C	0.882737	21.6164
	49	0.00160923	2.1e-09	6	-0.00964215	31005139	rs2844672	A	G	0.624125	35.9013
	50	0.00164847	4.09996e-06	6	0.00759538	155623709	rs335352	A	G	0.660937	21.2293
	51	0.00206535	2.39999e-06	6	-0.00973969	30080496	rs2844793	A	G	0.171476	22.2383
	52	0.00171677	4.70002e-06	6	0.00785547	43813711	rs9472139	C	G	0.291207	20.9372
	53	0.00156933	1.09999e-06	7	0.00765697	21400762	rs7803655	A	G	0.459313	23.8058
	54	0.00168283	3.50002e-06	7	-0.0078112	126034791	rs10248006	A	G	0.68715	21.5453
	55	0.00161717	8e-07	7	0.00797978	77814476	rs4730098	A	G	0.62866	24.3483
	56	0.00191655	1.6e-06	7	-0.0091902	103668474	rs62485872	T	G	0.213997	22.9936
	57	0.00165	2.80001e-07	8	-0.00847771	113926117	rs28437380	G	A	0.336949	26.399
	58	0.00161897	1.40001e-08	8	0.00918737	10266706	rs12550717	A	G	0.372413	32.2035
	59	0.00177121	2.39999e-06	8	-0.00835976	33088271	rs4072717	T	C	0.264367	22.2764
	60	0.0032181	2.19999e-06	8	0.0152248	78376182	rs264820	T	G	0.061695	22.3822
	61	0.00157684	3.2e-07	8	-0.00805592	27889972	rs12682588	C	T	0.474406	26.1008
	62	0.00769489	2.30001e-06	8	0.0363519	82846017	rs117024221	A	C	0.01136	22.3176
	63	0.00183004	1.40001e-08	9	0.0103715	83121545	rs11138705	C	G	0.757204	32.1189
	64	0.00517375	4.90004e-06	9	-0.0236441	114781676	rs74542895	T	C	0.023707	20.8849
	65	0.00191798	7.79992e-07	9	0.00947346	34155112	rs1969964	A	G	0.2101	24.3965
	66	0.00163687	1.80011e-11	9	0.0110063	96345328	rs10156602	G	A	0.361369	45.2119
	67	0.00218027	8.50002e-07	10	0.0107357	129026189	rs11016841	G	A	0.151342	24.2459
	68	0.0015679	1.6e-09	10	-0.00945755	118040352	rs2052063	T	C	0.515902	36.3847
	69	0.00163223	4.60045e-11	11	-0.0107461	13349559	rs28711392	C	T	0.367132	43.3448
	70	0.00194474	2.19999e-06	11	-0.00921242	104486062	rs34006433	G	A	0.201789	22.44
	71	0.00159767	2.5e-08	11	-0.00890406	84788804	rs349062	C	G	0.39275	31.0599
	72	0.00420601	3.2e-06	11	0.0195886	123407544	rs1794191	G	T	0.963551	21.6902
	73	0.00157145	1e-06	12	-0.00768721	54600543	rs1317996	C	G	0.489645	23.9295
	74	0.00174698	1.09999e-06	12	-0.00851127	125789014	rs56814511	T	C	0.297363	23.7362
	75	0.00164918	2e-06	12	-0.00783503	109849297	rs6606711	G	A	0.344936	22.5706
	76	0.00156026	1.2e-07	12	-0.00826432	24240259	rs7975681	C	T	0.500889	28.0555
	77	0.00168589	1.29999e-08	13	-0.0095798	59474383	rs10161952	C	A	0.31274	32.2888
	78	0.00186132	1.29999e-06	13	0.00902271	90719301	rs7984840	T	G	0.228453	23.4979
	79	0.00158456	6.1e-08	14	-0.00858016	99704427	rs10129582	G	A	0.432983	29.3205
	80	0.00167465	5e-07	14	-0.00841422	32473139	rs9630374	T	C	0.320574	25.2451
	81	0.00196238	1.6e-07	14	-0.01029	80339440	rs8015697	T	G	0.803492	27.4956
	82	0.00163028	1.09999e-06	15	-0.0079367	63544106	rs1444405	A	G	0.359835	23.7003
	83	0.00187074	7.00003e-07	15	0.0092814	48009488	rs28420942	A	G	0.228605	24.6149
	84	0.00247214	1.6e-07	15	0.0129418	33396219	rs62000008	G	T	0.114631	27.4057
	85	0.00171988	4.79999e-07	15	0.00865652	29803243	rs67476894	A	G	0.296412	25.3331
	86	0.00224797	3.69999e-06	16	-0.0104046	64339094	rs2917705	A	G	0.140617	21.4224
	87	0.00439829	1.89998e-06	16	-0.0209338	586061	rs12924790	G	C	0.032553	22.653
	88	0.00159054	8.30042e-11	16	0.0103316	53800954	rs1421085	C	T	0.40346	42.1934
	89	0.00276777	4.30002e-06	17	-0.0127228	27055311	rs58413281	T	C	0.087025	21.1302
	90	0.00164976	3.89996e-06	19	0.0076206	34311481	rs29938	C	T	0.658813	21.3371
	91	0.00161465	4.49987e-13	19	0.0116877	49259529	rs838133	G	A	0.549575	52.3962
	92	0.00227542	2.30001e-06	19	0.0107425	30012512	rs13346101	A	G	0.136236	22.2887
	93	0.00236292	2.69998e-06	20	0.0110804	32466983	rs6088332	T	C	0.126576	21.9893
	94	0.0016162	7.19996e-08	20	-0.00870352	15773571	rs16996551	T	C	0.378791	29
	95	0.00236416	1.5e-07	20	0.0124248	34646012	rs2746089	C	T	0.867055	27.62
	96	0.00192208	3.89996e-08	22	0.0105584	48977215	rs34155012	T	C	0.227386	30.1753
Salad / raw vegetable intake	1	0.00153067	2.39999e-06	1	-0.00721895	58862172	rs338925	C	T	0.674697	22.2425
	2	0.00145133	2e-06	1	0.00690114	72837500	rs11209952	T	C	0.59763	22.6104
	3	0.00144212	2.80001e-08	1	-0.00800801	153761750	rs9427220	T	A	0.554661	30.835
	4	0.0032722	3.29997e-06	1	0.0152292	176467395	rs71645290	T	C	0.050026	21.6607
	5	0.00286535	4.20001e-06	1	-0.0131849	35794177	rs115312977	T	G	0.066503	21.1737
	6	0.00142835	8.09991e-07	1	0.00704448	96700240	rs17457620	T	C	0.490541	24.3235
	7	0.00156868	1.29999e-06	1	0.00758253	109891403	rs3879447	T	C	0.709716	23.3646
	8	0.00311517	3.79997e-08	1	0.017133	231866480	rs4083969	G	C	0.057217	30.2483
	9	0.00153185	1.29999e-06	2	0.00740567	225454907	rs72974269	T	C	0.317163	23.3719
	10	0.00333325	3.2e-07	2	-0.0170308	422144	rs62107261	C	T	0.048247	26.1055
	11	0.00216468	3.09999e-06	2	-0.0100901	20386297	rs62109696	A	G	0.124075	21.7271
	12	0.00151472	4.20001e-06	2	-0.00697061	157110464	rs1528458	G	T	0.332652	21.1775
	13	0.00515997	5.30005e-08	2	-0.0280819	57516670	rs75525887	C	G	0.021056	29.6181
	14	0.00142698	1.2e-06	2	-0.00692732	104076655	rs266070	G	A	0.535535	23.5664
	15	0.0019136	1.40001e-07	2	-0.0100814	127163515	rs13020607	C	T	0.166083	27.7548
	16	0.0051321	6.80002e-08	2	-0.0276917	100772180	rs62150280	G	T	0.019736	29.1143
	17	0.00172815	2.39999e-07	2	0.00892712	59991047	rs11125813	A	G	0.218934	26.6844
	18	0.00245982	3.29997e-07	2	-0.0125555	27293982	rs12373799	A	G	0.096051	26.0531
	19	0.00142664	4e-06	3	-0.00658195	46332840	rs6441954	C	T	0.467716	21.2852
	20	0.00372886	4.60002e-06	3	-0.017092	1594678	rs2314765	G	T	0.039549	21.0103
	21	0.00168656	7.00003e-07	3	-0.00836741	44303185	rs12630752	G	A	0.233456	24.6137
	22	0.00150771	5.1e-08	3	0.00821484	85158566	rs9837462	A	C	0.342977	29.6866
	23	0.00142959	8.60003e-07	3	-0.00703443	69043012	rs7433849	C	T	0.541426	24.2121
	24	0.00142892	1.89998e-07	3	0.00743656	118420088	rs2866121	A	C	0.491496	27.0848
	25	0.00145086	8.00018e-18	3	0.0124765	25110415	rs7619139	A	T	0.589193	73.949
	26	0.00317938	3.2e-06	3	0.014801	114733556	rs116493405	A	G	0.053837	21.6718
	27	0.0016695	2.30001e-06	3	-0.00788254	104375385	rs62258905	T	G	0.24193	22.2924
	28	0.00143029	2.39999e-08	4	0.00797933	63738189	rs13102393	G	C	0.499077	31.1231
	29	0.00186456	9.40005e-07	4	-0.00914338	46734901	rs9790574	T	C	0.180409	24.0469
	30	0.00143836	5.39995e-07	4	0.00720688	117921750	rs1946911	C	G	0.560517	25.1048
	31	0.0016068	4.60002e-06	4	-0.00736108	42170528	rs6824864	T	C	0.27244	20.9873
	32	0.00342902	3.89996e-06	4	-0.0158263	81664429	rs72866712	T	A	0.044971	21.3018
	33	0.00590554	4.30002e-06	4	-0.0271451	16887894	rs79199842	A	G	0.015259	21.1282
	34	0.00856157	8.70001e-07	4	-0.0421201	16432764	rs141446542	A	T	0.007236	24.203
	35	0.00529595	4.90004e-06	4	0.0242019	141986153	rs148140950	C	G	0.021108	20.8838
	36	0.00143565	2e-09	5	-0.00860795	87822672	rs2194027	A	T	0.484664	35.9501
	37	0.00145877	4e-06	5	-0.00672321	60754661	rs12517711	C	T	0.391336	21.2411
	38	0.00230735	1.09999e-06	5	0.0112495	149153043	rs13167468	C	T	0.108726	23.7705
	39	0.00330129	6.90001e-07	5	-0.0163859	56814463	rs58214669	T	C	0.049006	24.6361
	40	0.00150536	3.79997e-06	5	0.00695802	166408664	rs402360	C	T	0.363166	21.3643
	41	0.00182044	9.69996e-07	5	-0.00891755	164640976	rs6879110	C	A	0.190492	23.9959
	42	0.00181338	7.19996e-10	5	0.0111744	137717681	rs17460017	T	A	0.190124	37.9725
	43	0.00621759	3.79997e-06	6	0.0287545	32192217	rs16869875	T	C	0.013221	21.3878
	44	0.00155878	4.70002e-07	6	0.00785584	69197250	rs9342711	G	A	0.300663	25.3988
	45	0.00176637	8.99912e-13	6	-0.0126218	30737591	rs3095337	C	G	0.203909	51.0596
	46	0.00327126	6.59994e-08	6	-0.0176674	56474219	rs191948657	A	T	0.049748	29.1684
	47	0.00352774	2.19999e-08	6	-0.0197339	92348945	rs75248709	T	C	0.045947	31.2918
	48	0.00160303	2.39999e-06	6	-0.0075622	115510990	rs9387295	A	G	0.271351	22.2542
	49	0.00169411	1.29999e-09	6	-0.0102862	396321	rs12203592	T	C	0.219338	36.8659
	50	0.00142812	2.30001e-07	6	0.00738454	88098009	rs9359749	A	T	0.470375	26.7372
	51	0.00173299	4.30002e-07	6	0.00876271	19058692	rs9383456	G	A	0.784931	25.5672
	52	0.00153327	5.49997e-09	7	0.00894101	35215670	rs57221424	G	C	0.321733	34.0043
	53	0.00142901	1.40001e-06	7	0.00689776	10858638	rs6460754	C	T	0.539491	23.2993
	54	0.00146121	1.2e-06	7	-0.00708882	114184098	rs7458242	A	G	0.60185	23.5353
	55	0.00185732	1e-09	7	-0.0113438	77730153	rs62461186	C	A	0.179827	37.3028
	56	0.00156199	1.39991e-15	8	0.012474	64618026	rs790561	G	A	0.704134	63.7754
	57	0.00197644	4.39997e-08	8	-0.0108184	83061099	rs7821179	C	G	0.846577	29.961
	58	0.00144371	7.90005e-08	8	-0.0077534	4849150	rs2924716	G	T	0.511872	28.8418
	59	0.00153135	1.2e-07	8	0.00810469	35314837	rs2897290	T	C	0.405164	28.0106
	60	0.00193969	1.29999e-07	9	0.0102272	9061283	rs324499	A	T	0.838747	27.8001
	61	0.00150549	8.40001e-07	9	0.00741674	92178487	rs2183298	T	C	0.344853	24.2699
	62	0.00155902	5.60003e-07	9	-0.00780319	13755456	rs1011530	A	C	0.705244	25.0518
	63	0.00164475	5.39995e-07	9	-0.00824027	11709678	rs10960118	A	G	0.251631	25.1004
	64	0.00151342	1.40001e-09	9	-0.00916475	128645617	rs10819082	A	G	0.66734	36.6708
	65	0.00164183	1.7e-06	9	-0.00785693	75924896	rs7045800	C	T	0.745309	22.9006
	66	0.00154095	2.30001e-07	10	-0.00797655	118049333	rs75830063	G	T	0.311589	26.7948
	67	0.00216159	1.2e-06	10	0.010498	12159472	rs2658193	C	A	0.874574	23.5866
	68	0.00313514	5.1e-07	10	-0.0157406	596939	rs78706681	A	G	0.054483	25.2073
	69	0.00142831	4.20001e-06	10	-0.00656982	78602758	rs2395441	A	G	0.542016	21.1573
	70	0.00190253	3.69999e-07	10	0.00966783	103815495	rs67497633	A	G	0.168461	25.8222
	71	0.00159025	1.39991e-12	10	0.0112719	22037809	rs6482190	G	A	0.719408	50.2414
	72	0.00377612	4.39997e-07	10	0.0190804	80416410	rs146555011	T	C	0.037669	25.5318
	73	0.00142893	1.6e-07	11	-0.00748736	111340452	rs638089	T	C	0.518052	27.4558
	74	0.00256639	1.29999e-06	11	-0.0124247	43619977	rs61884825	A	G	0.084901	23.4382
	75	0.00600596	4e-06	11	-0.027696	56181053	rs140806757	C	T	0.014466	21.2651
	76	0.00143507	2.30001e-07	11	-0.00742291	11787253	rs11824377	G	A	0.561266	26.7547
	77	0.00154021	1.09999e-06	11	0.00750001	21433028	rs4923594	T	C	0.688064	23.7117
	78	0.00152909	2e-06	11	-0.00727017	134247895	rs11223775	T	C	0.340754	22.6059
	79	0.00163873	3.09999e-07	12	-0.00838643	98778360	rs4762485	T	C	0.257137	26.1901
	80	0.00153893	1.7e-07	12	-0.00804053	109862335	rs7970482	A	G	0.311354	27.2979
	81	0.00281969	4.60002e-07	12	0.014222	49899635	rs11609549	T	C	0.068831	25.44
	82	0.00180794	8.10009e-09	13	-0.0104258	54933682	rs1890012	G	T	0.19473	33.2544
	83	0.00213685	3.89996e-06	13	0.00986925	96928908	rs2149314	A	T	0.872676	21.3313
	84	0.00265516	4.20001e-06	13	-0.0122108	108709340	rs1004549	C	A	0.909769	21.1497
	85	0.00143788	1.2e-06	13	-0.00699101	48976738	rs59128343	T	C	0.56463	23.6392
	86	0.00153837	3.40001e-07	13	-0.00784897	59454139	rs56367474	T	C	0.313191	26.0317
	87	0.00215196	2.30001e-07	13	-0.0111258	82116469	rs9531213	G	C	0.12717	26.7296
	88	0.00317724	1.09999e-06	14	0.0154666	98327132	rs117443106	C	T	0.053075	23.6967
	89	0.00143932	3.79997e-06	14	-0.00665574	20586432	rs9323534	T	C	0.433467	21.3834
	90	0.00788164	1.79999e-06	14	0.037676	79203148	rs112179509	T	G	0.008359	22.8504
	91	0.0016123	6.4e-07	15	0.00802489	78191757	rs12910046	C	T	0.267434	24.7733
	92	0.00695158	3.40001e-06	15	-0.0322893	96274470	rs12324270	C	A	0.010666	21.5749
	93	0.00166573	2e-08	15	-0.00935	97011280	rs12908495	A	C	0.242533	31.5074
	94	0.00175987	1.29999e-07	15	0.0092934	35925895	rs71466817	T	C	0.211939	27.886
	95	0.00173916	2.30001e-07	16	0.00899063	82431542	rs1019957	G	C	0.221198	26.7239
	96	0.00159085	1.40001e-07	16	-0.00836985	19992996	rs1011939	A	G	0.715949	27.6806
	97	0.00158949	7.00003e-07	16	0.00788493	82609717	rs4782717	C	T	0.715916	24.6081
	98	0.00221314	4.49997e-06	16	-0.010151	30622942	rs112750937	C	G	0.126653	21.0377
	99	0.00142564	1e-08	16	0.00816444	31195279	rs1052352	T	C	0.52355	32.7968
	100	0.00182535	3.2e-06	16	0.00849987	75050068	rs76566997	A	G	0.191171	21.6835
	101	0.00170647	6.4e-07	17	-0.00849479	80061545	rs6502052	G	C	0.774669	24.7803
	102	0.0014749	4.79999e-08	17	-0.00805142	43854655	rs34186148	C	G	0.370054	29.8001
	103	0.00148959	1e-06	17	-0.00727899	2298974	rs2447090	G	A	0.361406	23.8785
	104	0.00254436	9.69996e-07	17	0.0124617	30577131	rs4381643	A	G	0.08652	23.9881
	105	0.00143722	4.49997e-07	17	-0.00725229	67423274	rs817555	A	G	0.455008	25.4625
	106	0.00142481	3.69999e-09	18	-0.00839985	38106410	rs4291983	A	C	0.517576	34.7558
	107	0.0020108	2.1e-06	18	0.00954611	1884329	rs2289322	T	G	0.147161	22.5379
	108	0.0016245	1.89998e-06	18	0.00774446	45170374	rs9959961	C	G	0.259723	22.7269
	109	0.00142547	1.40001e-06	18	0.00688056	24999015	rs6508486	A	G	0.467169	23.2986
	110	0.0023241	1.89998e-07	19	0.0120967	49279227	rs62132810	A	G	0.113144	27.0908
	111	0.00147959	5.39995e-07	20	0.00741461	62008975	rs6090392	T	G	0.372367	25.1126
	112	0.00526168	3.40001e-06	21	-0.0244394	23880499	rs149615912	T	C	0.019399	21.574
	113	0.00149904	1.79999e-06	21	-0.00715495	40713833	rs2776307	G	C	0.344712	22.7816
	114	0.00157797	2.99999e-08	21	0.0087404	19049865	rs8130508	A	G	0.289686	30.6805
Cereal intake	1	0.00455172	7.00003e-07	1	-0.0225802	228565208	rs55755045	T	C	0.040283	24.6095
	2	0.00178895	4.09996e-06	1	0.0082386	177308311	rs35640420	C	G	0.483027	21.2084
	3	0.00215579	4.49997e-07	1	0.0108758	197599030	rs10737693	C	T	0.781287	25.4512
	4	0.00193279	1.7e-09	1	0.0116473	44248272	rs12354267	C	T	0.309145	36.3144
	5	0.00589679	1e-06	1	0.0288423	27284913	rs79598313	T	C	0.023403	23.9236
	6	0.00306344	5.30005e-07	1	-0.0153599	99510445	rs56246631	A	G	0.093373	25.1395
	7	0.00321885	4.09996e-06	1	0.0148251	114628032	rs79725647	C	T	0.08632	21.2125
	8	0.00196427	5.39995e-07	1	0.00984441	225650626	rs10799311	A	G	0.708818	25.1174
	9	0.00181557	1e-06	1	0.00887171	240225383	rs6429176	G	A	0.593354	23.8774
	10	0.00181431	5.1e-07	1	-0.00911194	150635374	rs72702504	C	G	0.404574	25.223
	11	0.00178578	2.99999e-06	1	0.00833567	79382535	rs977915	T	C	0.523768	21.7883
	12	0.00236254	9.59997e-07	1	-0.0115739	32197257	rs3766823	A	G	0.171987	23.9993
	13	0.00179068	5.39995e-08	1	0.00973731	210606369	rs11119497	A	G	0.454723	29.5692
	14	0.00188546	1.29999e-07	1	-0.00996522	77775853	rs9439799	C	T	0.337131	27.9343
	15	0.0022053	1.7e-10	1	0.0140866	113097633	rs10857964	C	T	0.205117	40.8014
	16	0.00327322	6.80002e-08	1	0.017664	66530055	rs1500962	A	C	0.080983	29.1223
	17	0.00181425	1.89998e-06	1	-0.00864907	96467373	rs616243	T	C	0.407879	22.727
	18	0.00185097	9.29994e-08	1	0.00988328	150354276	rs834233	A	G	0.361396	28.5103
	19	0.0020189	1.79999e-09	1	-0.0121483	153797015	rs112780312	A	G	0.274969	36.2076
	20	0.00646336	1.2e-06	2	-0.03136	226966172	rs141612194	G	A	0.020752	23.5415
	21	0.00206041	2.70023e-11	2	-0.013728	60204427	rs6545770	T	A	0.748101	44.3921
	22	0.00198597	2.80001e-07	2	-0.0101948	79634004	rs1376619	T	A	0.278611	26.3518
	23	0.0017821	6.59994e-08	2	-0.00962671	146146452	rs34338764	T	A	0.480583	29.1803
	24	0.00183715	1.79999e-06	2	-0.00877134	22564293	rs2339515	T	G	0.380297	22.7951
	25	0.00179304	3.89996e-06	2	-0.00827572	183470617	rs10931025	T	C	0.439488	21.3025
	26	0.00184556	1.40001e-06	2	-0.00890958	162101261	rs11678980	A	G	0.461578	23.3054
	27	0.00201241	1.5e-08	2	0.0114	136608646	rs4988235	A	G	0.736893	32.0904
	28	0.00511457	5.80003e-07	2	-0.0255556	51273591	rs17515422	T	A	0.032851	24.9662
	29	0.0018609	2.1e-07	2	0.00965066	212587885	rs34227840	C	T	0.361331	26.8947
	30	0.00179982	2.59998e-06	2	-0.00845957	199497285	rs1455349	G	A	0.462608	22.0921
	31	0.00210367	4.09996e-06	2	-0.00968506	239059902	rs7588480	C	T	0.762765	21.1957
	32	0.00199799	2.19999e-07	2	-0.0103444	24451534	rs55860688	C	T	0.273956	26.8054
	33	0.00180474	1.59993e-11	2	-0.0121653	45189441	rs184643	A	G	0.56672	45.4375
	34	0.00188628	6.69993e-07	2	0.00937718	2294426	rs10190125	A	G	0.349724	24.7133
	35	0.00687931	3.50002e-07	2	0.0350638	65781598	rs62139606	C	T	0.017218	25.9792
	36	0.00190724	2.5e-06	2	0.00898671	171635393	rs9973711	T	C	0.324272	22.2018
	37	0.00178601	4.60002e-06	2	0.00818009	215405743	rs7580517	A	T	0.517063	20.9771
	38	0.00185123	3.29997e-06	2	-0.00861254	35035364	rs396370	T	C	0.384115	21.6441
	39	0.00180194	7.90005e-08	2	0.00967425	35436262	rs9308964	T	C	0.564909	28.8239
	40	0.00294048	4e-06	3	-0.0135645	155744689	rs9866512	C	T	0.102055	21.2799
	41	0.00181499	9.70063e-21	3	-0.016951	25110415	rs7619139	A	T	0.588533	87.2248
	42	0.00209243	2.69998e-06	3	0.00981375	165903730	rs17662627	C	G	0.241635	21.9971
	43	0.00180031	2.99985e-11	3	0.0119674	141140968	rs9846396	T	C	0.441556	44.1879
	44	0.00186455	2.59998e-06	3	-0.00875691	81888255	rs2873054	C	A	0.352902	22.0573
	45	0.00185163	9.49992e-07	3	-0.00907693	190525380	rs9870005	G	A	0.362088	24.0308
	46	0.00184665	1.2e-08	3	0.0105252	35775115	rs67723420	A	T	0.376335	32.4855
	47	0.00182114	2.59998e-06	3	0.00856457	94075026	rs13066686	A	C	0.406224	22.1168
	48	0.00233912	1.79999e-06	3	0.0111796	50420554	rs2236950	A	C	0.175879	22.8426
	49	0.00419623	9.59997e-07	3	0.0205644	108311784	rs11922147	C	T	0.048682	24.0166
	50	0.00204865	9.29994e-07	4	0.0100523	57794660	rs2412770	T	C	0.252649	24.0765
	51	0.00190863	1.09999e-06	4	-0.00930843	140892872	rs1397440	C	T	0.674595	23.7852
	52	0.00181501	2.1e-10	4	-0.0115334	93465297	rs11097340	T	C	0.399592	40.3789
	53	0.00178368	3.50002e-07	4	-0.00908971	28208849	rs7656184	G	A	0.507466	25.9695
	54	0.00248167	2.59998e-07	4	-0.0127821	77128253	rs72655538	C	G	0.153007	26.5286
	55	0.00204248	8.50002e-07	4	-0.0100572	42120509	rs2880666	G	A	0.260127	24.2458
	56	0.00183426	5.00035e-12	4	-0.0126647	39414993	rs11940694	G	A	0.604068	47.6723
	57	0.00207131	2.99999e-08	4	-0.0114779	123009766	rs3115230	A	C	0.752001	30.7067
	58	0.00196396	4.20001e-07	4	0.00993403	102346073	rs2433300	T	C	0.711055	25.5849
	59	0.00375776	4.30002e-06	5	-0.0172683	149797863	rs2569098	C	T	0.060942	21.1173
	60	0.00322812	1.89998e-08	5	-0.0181581	59650336	rs79642906	A	G	0.083314	31.6402
	61	0.00555086	4.70002e-06	5	-0.025416	12655634	rs73043802	A	G	0.026448	20.9649
	62	0.00187295	2.39999e-07	5	0.00966731	122335174	rs62377431	C	T	0.358464	26.6414
	63	0.00911703	2.99999e-06	5	0.0425586	12715834	rs138306181	T	C	0.01099	21.7904
	64	0.00289378	4.49987e-12	5	0.0200293	87469663	rs10057775	C	T	0.893563	47.907
	65	0.00219899	7.19996e-07	5	-0.0108967	49900904	rs72753733	G	A	0.216557	24.5551
	66	0.00235837	9.29994e-08	5	0.0125954	45119647	rs12523398	A	T	0.174463	28.5232
	67	0.00236484	4.60002e-07	5	-0.0119211	166674933	rs1158065	A	C	0.171573	25.4113
	68	0.00299285	4.09996e-06	5	0.0137916	137763798	rs17599026	T	C	0.098076	21.2353
	69	0.00178744	1.7e-06	5	-0.00854971	106901629	rs164972	T	A	0.478244	22.879
	70	0.00181017	3.79997e-10	6	-0.0113368	125170409	rs1853931	A	G	0.531294	39.223
	71	0.00180119	1e-07	6	-0.00958278	9261654	rs9366380	G	C	0.556442	28.3049
	72	0.00185413	6.29999e-08	6	-0.0100303	116312893	rs9488822	T	A	0.36808	29.2648
	73	0.00178933	3.09999e-08	6	0.00990084	50789176	rs2817377	A	G	0.537948	30.6169
	74	0.00210976	7.59976e-11	6	0.0137325	19721681	rs6918737	A	T	0.234488	42.3673
	75	0.00462115	1.5e-07	6	0.0242871	142855375	rs78970535	A	C	0.042195	27.6216
	76	0.00191141	2.1e-07	6	-0.00991553	30467120	rs56393452	A	C	0.603263	26.9105
	77	0.00179017	2.99999e-06	6	0.00836595	70121861	rs9354833	C	T	0.544005	21.8394
	78	0.00179165	1.29987e-22	6	0.0175265	98310484	rs9374896	T	C	0.466274	95.6934
	79	0.00306132	5.99998e-07	6	-0.0152819	88197928	rs75775827	A	G	0.093684	24.9193
	80	0.00210238	5.30029e-18	6	0.0181793	51258579	rs2504706	C	T	0.234682	74.7704
	81	0.00201719	5.30005e-08	6	-0.0109747	129439669	rs2494936	T	A	0.732552	29.5999
	82	0.00178947	4.09996e-06	7	-0.00824277	117505487	rs7796203	A	G	0.543372	21.2176
	83	0.0026602	1.6e-10	7	0.0170117	73025975	rs13234131	G	A	0.128369	40.8945
	84	0.00179111	1.89998e-07	7	0.00932655	115104563	rs4730682	C	T	0.493001	27.1141
	85	0.00353669	4.70002e-06	7	-0.016184	91479659	rs17732534	G	T	0.07264	20.94
	86	0.00326884	1.40001e-06	7	0.0157564	102102343	rs11764446	C	T	0.918863	23.234
	87	0.00179265	2.1e-06	7	-0.00851048	78120735	rs10260232	T	C	0.504308	22.538
	88	0.00225709	1.7e-08	7	0.0127309	1989976	rs62442924	T	C	0.194276	31.814
	89	0.00184697	3.40001e-09	7	-0.0109143	17284577	rs4410790	C	T	0.630668	34.9197
	90	0.00207107	4.70002e-07	7	0.0104352	133770621	rs62462533	A	G	0.245666	25.3869
	91	0.00195749	3.09999e-06	8	-0.0091346	91881334	rs1604918	G	T	0.296206	21.776
	92	0.00194488	5.30005e-08	8	0.0105809	30852826	rs2725370	C	T	0.696241	29.5977
	93	0.00210523	9.90011e-10	8	-0.0128656	64391730	rs4739095	A	G	0.765732	37.3473
	94	0.00178895	2e-06	8	-0.00850525	31169385	rs11780710	T	G	0.511341	22.6035
	95	0.00205271	7.39997e-08	8	0.0110473	57387368	rs2582404	T	C	0.745216	28.9638
	96	0.0018288	2.1e-08	8	0.0102465	76758514	rs2927238	G	T	0.613181	31.3918
	97	0.00183959	1.2e-06	8	-0.0089447	143626485	rs13265333	C	G	0.39821	23.6422
	98	0.00182281	2.1e-06	8	-0.00865465	104365623	rs844137	T	C	0.450385	22.5431
	99	0.00179164	6.69993e-07	8	-0.00890407	116521566	rs10093834	A	T	0.546712	24.6987
	100	0.0030947	7.79992e-09	8	0.0178679	9183358	rs9987289	G	A	0.908767	33.3356
	101	0.00502613	5.19996e-07	9	0.0252283	35742002	rs186852039	T	C	0.03239	25.1945
	102	0.00197163	2.59998e-06	9	0.00926488	110038538	rs2005143	C	T	0.287579	22.0814
	103	0.00205256	1.29999e-06	9	-0.00992917	15328258	rs1215171	C	G	0.254526	23.4009
	104	0.00196591	6.1e-07	9	0.00980587	28974908	rs10812904	G	A	0.711327	24.8796
	105	0.00223306	1.5e-06	9	0.0107379	134910165	rs4526484	C	A	0.797994	23.1226
	106	0.00190573	9.79941e-11	9	-0.0123289	86752641	rs2799849	T	C	0.678123	41.8527
	107	0.00252002	1.09999e-10	9	-0.0162685	128528978	rs7040561	A	T	0.850635	41.6759
	108	0.00178216	3.79997e-06	9	0.00823631	86549939	rs10124390	A	C	0.505606	21.3585
	109	0.00191155	1.29999e-07	9	-0.0100854	136149500	rs529565	C	T	0.317956	27.8364
	110	0.00516233	4.30002e-06	9	0.0237396	9840211	rs10122671	T	C	0.031145	21.1472
	111	0.00186529	1.09999e-07	9	0.00989008	11018582	rs10809287	T	C	0.64428	28.1129
	112	0.001944	9.59997e-07	10	0.0095246	102626510	rs61873510	T	G	0.327992	24.0049
	113	0.00183094	2.30001e-06	10	0.0086553	107777742	rs4917456	G	A	0.559476	22.3467
	114	0.00181668	2.1e-06	10	0.00861057	13533053	rs11258417	T	C	0.403267	22.4649
	115	0.0018367	8.79995e-07	10	0.00903106	131678286	rs10829656	G	C	0.624084	24.1768
	116	0.00322908	5.49997e-07	10	0.0161693	2291059	rs12414768	G	A	0.083638	25.074
	117	0.0020089	2.69998e-07	10	0.0103258	75524759	rs12413039	G	C	0.267667	26.4198
	118	0.00316984	4.39997e-06	10	-0.0145591	10203159	rs149604870	T	C	0.088371	21.0956
	119	0.00237612	1e-07	10	-0.0126398	32616346	rs78959390	T	C	0.169291	28.2971
	120	0.00685058	1.2e-06	10	0.0332118	114890672	rs141407081	T	C	0.018798	23.5033
	121	0.00193366	1.5e-09	11	0.0116885	28742220	rs491711	C	A	0.311975	36.5389
	122	0.00179076	1.5e-09	11	-0.0108269	121553314	rs627185	G	C	0.544427	36.5537
	123	0.001802	1.89998e-06	11	-0.0085937	99337450	rs2656195	G	T	0.56683	22.7431
	124	0.00228248	2.5e-06	11	-0.0107522	33887542	rs4007	A	T	0.192504	22.1911
	125	0.00179687	2e-09	11	0.0107836	40966859	rs10837531	G	C	0.455002	36.0157
	126	0.00316728	1.40001e-07	11	-0.0166643	99213171	rs76187305	G	T	0.088524	27.6821
	127	0.00222868	7.90005e-07	11	-0.0110058	132275295	rs2212484	T	G	0.202532	24.3863
	128	0.00245669	1.29999e-09	11	-0.0149019	77916279	rs2450126	G	A	0.156746	36.7943
	129	0.00261324	4.79999e-06	11	0.0119462	63883985	rs614397	C	T	0.86577	20.8977
	130	0.00186325	2.30001e-09	11	0.0111343	46210773	rs11038810	G	A	0.644091	35.7093
	131	0.00179386	1.2e-06	12	-0.00871276	122972252	rs4758657	C	G	0.553204	23.5902
	132	0.00182687	2.5e-06	12	0.00859907	129472847	rs6486751	G	A	0.60377	22.1557
	133	0.00210708	2.59998e-06	12	-0.00990266	99656023	rs11109785	T	A	0.243863	22.0872
	134	0.00195616	2.5e-07	12	0.0100875	107966276	rs11113399	C	T	0.292968	26.5923
	135	0.00179131	2.80001e-06	12	0.00839255	24005101	rs7306606	T	C	0.527025	21.9505
	136	0.00248867	1.40001e-06	12	0.0119942	63545680	rs3021529	A	G	0.154243	23.2277
	137	0.00190303	4e-06	12	0.00877599	74886325	rs10879791	T	C	0.333405	21.2666
	138	0.00199609	4.49997e-07	12	0.0100773	122234574	rs1060104	G	C	0.722788	25.4874
	139	0.00186389	4.49997e-06	13	-0.00854805	63551758	rs2875243	T	G	0.355517	21.0325
	140	0.00249126	6.80002e-07	13	0.0123709	111963037	rs7999064	G	A	0.849495	24.6583
	141	0.00216042	1.89998e-07	13	0.0112457	28088100	rs9319377	C	A	0.21792	27.0953
	142	0.00189534	3.79997e-06	13	-0.0087637	34364905	rs7330712	T	C	0.335122	21.3796
	143	0.00303885	6.59994e-07	13	0.0151081	45361752	rs9316106	G	A	0.095698	24.7172
	144	0.00195787	3.79997e-06	13	-0.00904575	57672931	rs9569600	G	A	0.296716	21.3461
	145	0.00179007	4e-06	14	-0.00825378	98818823	rs12887676	C	T	0.517836	21.26
	146	0.00565498	3.59998e-07	14	0.0287694	77549578	rs117419440	C	G	0.027306	25.882
	147	0.00183143	4.30002e-07	14	-0.0092555	101005236	rs12892571	G	A	0.389656	25.5398
	148	0.0018253	1.89998e-06	14	-0.00868893	30122409	rs17115145	T	C	0.401301	22.6601
	149	0.00202189	4.49987e-15	15	-0.0158518	75027880	rs2472297	T	C	0.261458	61.4667
	150	0.00218295	1.40001e-07	15	0.011507	95241413	rs34234069	T	C	0.211983	27.7866
	151	0.00992364	3.29997e-06	15	-0.0461749	37450983	rs143747365	G	A	0.010287	21.6505
	152	0.00204022	3.09999e-06	15	0.00951594	78001011	rs62009152	C	T	0.257472	21.7544
	153	0.00205362	1.09999e-06	16	0.0100125	85335735	rs2968426	C	G	0.745292	23.7708
	154	0.00182752	6.19998e-07	16	-0.0091072	72214276	rs11643192	A	C	0.389605	24.8338
	155	0.0018399	1.2e-07	16	0.0097362	54030749	rs1966434	A	G	0.388497	28.002
	156	0.00207762	1e-06	16	0.0101454	10003192	rs2008342	C	A	0.258234	23.8454
	157	0.00187882	1.7e-06	16	0.0089984	70978362	rs2456141	A	G	0.651026	22.9381
	158	0.00181843	2.30001e-09	16	0.0108629	73912588	rs1104608	C	G	0.426239	35.6859
	159	0.00247848	1.2e-08	17	-0.0141222	27382061	rs68136852	A	C	0.152389	32.4662
	160	0.00181689	1.6e-06	17	0.00872523	79972424	rs6502045	C	T	0.583889	23.0619
	161	0.00213233	2e-07	17	-0.0110802	4800304	rs2302316	A	G	0.231759	27.0013
	162	0.00241652	2.19999e-06	17	-0.011431	42353708	rs62081186	A	C	0.165967	22.3762
	163	0.00310735	4.70002e-06	17	-0.0142277	64224955	rs8178823	C	A	0.094573	20.9646
	164	0.00179925	9.49992e-09	17	-0.0103258	38125856	rs3859193	A	T	0.470074	32.9354
	165	0.0018395	6.80002e-07	18	-0.00913616	31636536	rs62097852	T	C	0.377111	24.6675
	166	0.0019805	5.1e-07	18	-0.00994454	55868948	rs4941367	G	A	0.283645	25.2126
	167	0.00254108	3.19963e-22	18	-0.0246368	1839564	rs8097544	G	A	0.145206	94.0005
	168	0.001805	6.90001e-07	18	0.00895782	50026142	rs6508144	G	C	0.568243	24.6291
	169	0.00207585	1.5e-06	18	0.00999888	42669425	rs11876432	G	C	0.246393	23.2011
	170	0.00190373	2.1e-07	18	0.00988102	57882787	rs489693	A	C	0.324121	26.9396
	171	0.0018093	4.30002e-06	18	0.00831321	74167077	rs678870	G	A	0.569493	21.1113
	172	0.00194889	4.49997e-09	18	0.0114312	6407483	rs4797242	A	C	0.297207	34.4038
	173	0.00228744	1.2e-08	19	-0.0130354	31211647	rs6510177	C	T	0.805589	32.4749
	174	0.00363312	1.09999e-09	19	0.0221411	42752078	rs78854891	C	T	0.065728	37.1396
	175	0.00279947	1.09999e-08	19	0.0160114	18818335	rs11670024	G	A	0.115508	32.7118
	176	0.00264746	1.09999e-06	19	0.0128909	18476711	rs3195944	G	A	0.136548	23.7086
	177	0.00188134	4.79999e-06	19	0.00860103	5353576	rs8111216	A	C	0.377314	20.9009
	178	0.00184331	3.90032e-29	19	-0.0206515	49259529	rs838133	G	A	0.549201	125.518
	179	0.00227695	2.70023e-15	19	0.0180024	45422846	rs56131196	A	G	0.188724	62.5103
	180	0.0018358	2.19999e-07	20	0.0095059	43455745	rs2903760	T	C	0.379501	26.8123
	181	0.00210401	4.30002e-06	20	0.0096676	12897812	rs17811999	T	A	0.234153	21.1125
	182	0.00180776	2.1e-06	20	-0.00857655	62911229	rs6062362	G	A	0.437698	22.5083
	183	0.00178222	2.69998e-07	20	-0.00916706	32955423	rs6087577	G	A	0.508353	26.4567
	184	0.00183382	3.59998e-06	21	0.00849884	42016014	rs2205137	G	A	0.610092	21.4785
	185	0.00292421	4.09996e-06	21	-0.0134696	47767295	rs75756987	C	G	0.103818	21.2173
	186	0.00436466	2.5e-07	22	0.0224967	20209974	rs117477397	T	G	0.045232	26.5665
	187	0.00322434	2.80001e-06	22	0.015109	32595919	rs117753937	T	C	0.083717	21.9577
	188	0.00212796	1e-07	22	0.0113312	28174969	rs1297594	C	G	0.76099	28.3546

## Sheet: S6
Trait	Exposure ID	Method	N SNPs	B	SE	P value	OR	OR_lci95	OR_uci95
Low FODMAP
Banana intake	ukb-b-5362	MR Egger	16	0.414672	0.527813	0.445172	1.51387	0.538029	4.25964
	ukb-b-5362	Weighted median	16	0.154709	0.277324	0.576937	1.16732	0.677839	2.01026
	ukb-b-5362	Inverse variance weighted	16	0.142924	0.218657	0.513339	1.15364	0.751531	1.77091
	ukb-b-5362	Weighted mode	16	-0.359746	0.524423	0.503189	0.697853	0.24967	1.95057
Broccoli intake	ukb-b-15601	MR Egger	8	-0.284634	0.715449	0.704517	0.75229	0.18509	3.05765
	ukb-b-15601	Weighted median	8	-0.222359	0.377465	0.555804	0.800628	0.382055	1.67778
	ukb-b-15601	Inverse variance weighted	8	-0.313693	0.287309	0.274907	0.730743	0.416104	1.2833
	ukb-b-15601	Weighted mode	8	-0.184969	0.477941	0.710244	0.83113	0.325715	2.1208
Fresh tomato intake	ukb-b-730	MR Egger	10	0.0569474	0.589697	0.925443	1.0586	0.333252	3.36273
	ukb-b-730	Weighted median	10	0.0953833	0.226287	0.673379	1.10008	0.706001	1.71413
	ukb-b-730	Inverse variance weighted	10	0.195183	0.181145	0.281258	1.21553	0.852262	1.73365
	ukb-b-730	Weighted mode	10	0.0950923	0.363225	0.799369	1.09976	0.539653	2.24121
Pork intake	ukb-b-5640	MR Egger	82	-0.301099	0.953888	0.753087	0.740005	0.114096	4.79954
	ukb-b-5640	Weighted median	82	0.0230127	0.479643	0.961733	1.02328	0.399682	2.61984
	ukb-b-5640	Inverse variance weighted	82	0.262882	0.319378	0.410448	1.30067	0.695517	2.43236
	ukb-b-5640	Weighted mode	82	-0.491472	0.867614	0.572645	0.611725	0.111694	3.3503
Beef intake	ukb-b-2862	MR Egger	98	-1.86909	0.810168	0.0232021	0.154265	0.0315237	0.754911
	ukb-b-2862	Weighted median	98	-0.866971	0.369837	0.0190681	0.420222	0.203548	0.867543
	ukb-b-2862	Inverse variance weighted	98	-0.716266	0.259934	0.00585914	0.488573	0.293541	0.813187
	ukb-b-2862	Weighted mode	98	-1.12523	0.923583	0.226054	0.324578	0.0531067	1.98376
Poultry intake	ukb-b-8006	MR Egger	80	0.454153	0.826156	0.584083	1.57484	0.311887	7.95196
	ukb-b-8006	Weighted median	80	0.726751	0.37713	0.0539725	2.06835	0.987653	4.33155
	ukb-b-8006	Inverse variance weighted	80	0.561757	0.266738	0.0352025	1.75375	1.03972	2.95815
	ukb-b-8006	Weighted mode	80	1.06774	0.836718	0.205656	2.90881	0.564269	14.9949
Lamb/mutton intake	ukb-b-14179	MR Egger	127	0.131553	0.791018	0.868183	1.1406	0.241994	5.37602
	ukb-b-14179	Weighted median	127	-0.49604	0.380641	0.192516	0.608937	0.288778	1.28405
	ukb-b-14179	Inverse variance weighted	127	-0.450744	0.249249	0.0705423	0.637154	0.390912	1.03851
	ukb-b-14179	Weighted mode	127	-0.71027	0.967108	0.464053	0.491512	0.073844	3.27154
Lobster/crab intake	ukb-b-14746	MR Egger	54	-1.96577	1.97185	0.323421	0.140048	0.00293635	6.67956
	ukb-b-14746	Weighted median	54	-0.278695	1.45993	0.848607	0.756771	0.0432762	13.2336
	ukb-b-14746	Inverse variance weighted	54	-2.22364	0.99405	0.0252897	0.108215	0.0154217	0.759344
	ukb-b-14746	Weighted mode	54	0.160919	2.14179	0.940392	1.17459	0.0176504	78.166
Non-oily fish intake	ukb-b-17627	MR Egger	67	-0.454413	0.747213	0.545211	0.63482	0.146761	2.74594
	ukb-b-17627	Weighted median	67	0.0358752	0.439567	0.934953	1.03653	0.437939	2.45328
	ukb-b-17627	Inverse variance weighted	67	0.100808	0.293444	0.731198	1.10606	0.622294	1.96592
	ukb-b-17627	Weighted mode	67	0.110864	0.715271	0.877297	1.11724	0.274977	4.53941
Oily fish intake	ukb-b-2209	MR Egger	168	-1.14535	0.623615	0.068052	0.318111	0.0937015	1.07997
	ukb-b-2209	Weighted median	168	0.0570761	0.233773	0.807113	1.05874	0.66957	1.67409
	ukb-b-2209	Inverse variance weighted	168	0.0869188	0.162506	0.592742	1.09081	0.79327	1.49995
	ukb-b-2209	Weighted mode	168	0.202691	0.622981	0.745318	1.22469	0.36119	4.1526
Cheese intake	ukb-b-1489	MR Egger	199	-0.013065	0.446748	0.976699	0.98702	0.411194	2.36922
	ukb-b-1489	Weighted median	199	0.056125	0.194026	0.772379	1.05773	0.72313	1.54715
	ukb-b-1489	Inverse variance weighted	199	-0.122168	0.129364	0.344976	0.884999	0.686794	1.14041
	ukb-b-1489	Weighted mode	199	0.320313	0.52187	0.540065	1.37756	0.49532	3.8312
Feta intake	ukb-b-4740	MR Egger	28	-0.453378	1.48612	0.762738	0.635478	0.0345215	11.698
	ukb-b-4740	Weighted median	28	-1.65488	1.16631	0.155925	0.191114	0.0194318	1.87963
	ukb-b-4740	Inverse variance weighted	28	-1.63993	0.803741	0.0413137	0.193994	0.0401448	0.937447
	ukb-b-4740	Weighted mode	28	-3.36401	2.42672	0.177018	0.0345963	0.000297414	4.02438
Bran cereal intake	ukb-b-19498	MR Egger	4	0.207968	2.13567	0.931306	1.23117	0.0187242	80.9537
	ukb-b-19498	Weighted median	4	-0.434365	0.578085	0.45242	0.647676	0.208585	2.0111
	ukb-b-19498	Inverse variance weighted	4	-0.307161	0.553265	0.578773	0.735532	0.248687	2.17546
	ukb-b-19498	Weighted mode	4	-0.448002	0.553425	0.477471	0.638903	0.215949	1.89025
Tea intake	ukb-b-6066	MR Egger	137	0.477349	0.370635	0.199976	1.6118	0.779506	3.33273
	ukb-b-6066	Weighted median	137	0.198632	0.250956	0.428652	1.21973	0.745842	1.99472
	ukb-b-6066	Inverse variance weighted	137	0.0711855	0.147249	0.628786	1.07378	0.80459	1.43303
	ukb-b-6066	Weighted mode	137	0.12944	0.331797	0.697059	1.13819	0.593997	2.18095
Coffee intake	ukb-b-5237	MR Egger	117	0.588384	0.429228	0.173108	1.80108	0.776543	4.17733
	ukb-b-5237	Weighted median	117	0.179568	0.36336	0.621175	1.1967	0.587066	2.4394
	ukb-b-5237	Inverse variance weighted	117	-0.421061	0.202018	0.0371354	0.65635	0.441748	0.975207
	ukb-b-5237	Weighted mode	117	0.259474	0.352482	0.463136	1.29625	0.649605	2.58658
Beer/cider intake	ukb-b-4961	MR Egger	14	0.383545	0.683804	0.585188	1.46748	0.384155	5.60579
	ukb-b-4961	Weighted median	14	0.0941363	0.306108	0.758443	1.09871	0.603001	2.00192
	ukb-b-4961	Inverse variance weighted	14	-0.00526158	0.261384	0.98394	0.994752	0.595965	1.66039
	ukb-b-4961	Weighted mode	14	0.269572	0.446701	0.556577	1.3094	0.545549	3.14278
Red wine intake	ukb-b-13556	MR Egger	10	0.788451	0.745388	0.321051	2.19999	0.510426	9.48216
	ukb-b-13556	Weighted median	10	0.215189	0.348128	0.536488	1.2401	0.626791	2.45351
	ukb-b-13556	Inverse variance weighted	10	0.130056	0.276496	0.63809	1.13889	0.662406	1.95813
	ukb-b-13556	Weighted mode	10	0.487022	0.515189	0.369178	1.62746	0.592889	4.46734
High FODMAP
Apple intake	ukb-b-4070	MR Egger	18	-0.0442733	0.593263	0.941437	0.956692	0.299073	3.06033
	ukb-b-4070	Weighted median	18	0.061163	0.252442	0.80856	1.06307	0.648156	1.7436
	ukb-b-4070	Inverse variance weighted	18	0.0215009	0.186744	0.908338	1.02173	0.708562	1.47332
	ukb-b-4070	Weighted mode	18	0.13582	0.399287	0.737905	1.14548	0.523729	2.50533
Cherry intake	ukb-b-2221	MR Egger	17	0.950211	1.42716	0.515645	2.58626	0.157705	42.4128
	ukb-b-2221	Weighted median	17	1.00028	0.930629	0.282445	2.71904	0.438782	16.8494
	ukb-b-2221	Inverse variance weighted	17	1.38162	0.649249	0.0333352	3.98133	1.11526	14.2128
	ukb-b-2221	Weighted mode	17	2.56245	1.87172	0.189902	12.9675	0.33084	508.273
Mango intake	ukb-b-6218	MR Egger	25	-0.423516	0.745591	0.575521	0.654741	0.151848	2.82312
	ukb-b-6218	Weighted median	25	-0.319545	0.586963	0.586163	0.726479	0.229927	2.29539
	ukb-b-6218	Inverse variance weighted	25	-0.435351	0.439589	0.321998	0.647037	0.273366	1.53149
	ukb-b-6218	Weighted mode	25	-0.361713	0.518032	0.491735	0.696482	0.25232	1.92251
Celery intake	ukb-b-14145	MR Egger	15	-0.521978	0.513421	0.327861	0.593345	0.216908	1.62308
	ukb-b-14145	Weighted median	15	0.234327	0.417032	0.57419	1.26406	0.55819	2.86254
	ukb-b-14145	Inverse variance weighted	15	0.0894841	0.32647	0.784011	1.09361	0.576721	2.07376
	ukb-b-14145	Weighted mode	15	0.461645	0.58347	0.442023	1.58668	0.505627	4.97909
Garlic intake	ukb-b-17223	MR Egger	19	-0.801642	0.652013	0.235635	0.448592	0.124982	1.61011
	ukb-b-17223	Weighted median	19	-0.135975	0.391818	0.728565	0.872865	0.404972	1.88135
	ukb-b-17223	Inverse variance weighted	19	-0.0974811	0.274443	0.722443	0.90712	0.529729	1.55337
	ukb-b-17223	Weighted mode	19	-0.176248	0.605275	0.774237	0.83841	0.255998	2.74585
Milk intake	ukb-b-2966	MR Egger	20	0.549466	1.03648	0.602504	1.73233	0.227173	13.21
	ukb-b-2966	Weighted median	20	0.0681676	0.534368	0.898492	1.07054	0.375614	3.05118
	ukb-b-2966	Inverse variance weighted	20	-0.438517	0.480383	0.361322	0.644992	0.251562	1.65373
	ukb-b-2966	Weighted mode	20	0.0530113	0.784056	0.946801	1.05444	0.226788	4.90258
Other
Fresh fruit intake	ukb-b-3881	MR Egger	141	0.0208674	0.925899	0.982052	1.02109	0.166311	6.26908
	ukb-b-3881	Weighted median	141	-0.378755	0.401258	0.345211	0.684714	0.311854	1.50337
	ukb-b-3881	Inverse variance weighted	141	0.0578901	0.265433	0.827354	1.0596	0.629796	1.78272
	ukb-b-3881	Weighted mode	141	-0.527629	0.948256	0.578812	0.590002	0.0919775	3.78465
Dried fruit intake	ukb-b-16576	MR Egger	155	-0.432674	0.776483	0.578189	0.648772	0.141624	2.97199
	ukb-b-16576	Weighted median	155	-0.529904	0.287174	0.0650034	0.588661	0.335288	1.03351
	ukb-b-16576	Inverse variance weighted	155	-0.403525	0.19799	0.0415387	0.667961	0.453126	0.984654
	ukb-b-16576	Weighted mode	155	-0.838826	0.741565	0.259748	0.432218	0.101035	1.84899
Cooked vegetable intake	ukb-b-8089	MR Egger	94	0.0688284	0.803013	0.931881	1.07125	0.222	5.16929
	ukb-b-8089	Weighted median	94	-0.376714	0.386883	0.330197	0.686112	0.321421	1.46459
	ukb-b-8089	Inverse variance weighted	94	-0.243512	0.268564	0.364556	0.78387	0.46306	1.32694
	ukb-b-8089	Weighted mode	94	-1.40614	0.840659	0.0977533	0.245087	0.0471777	1.27322
Salad / raw vegetable intake	ukb-b-1996	MR Egger	109	-0.605068	0.906575	0.50594	0.546038	0.0923699	3.22786
	ukb-b-1996	Weighted median	109	-0.776448	0.402535	0.0537442	0.460037	0.209001	1.0126
	ukb-b-1996	Inverse variance weighted	109	-0.555397	0.287621	0.0534827	0.573845	0.326563	1.00838
	ukb-b-1996	Weighted mode	109	-1.02611	0.929558	0.272102	0.358397	0.0579575	2.21626
Cereal intake	ukb-b-15926	MR Egger	175	-1.01423	0.552863	0.0682971	0.362682	0.122721	1.07185
	ukb-b-15926	Weighted median	175	-0.438732	0.246991	0.075682	0.644853	0.397391	1.04641
	ukb-b-15926	Inverse variance weighted	175	-0.45186	0.168169	0.00721102	0.636443	0.457732	0.884928
	ukb-b-15926	Weighted mode	175	-0.287723	0.612192	0.638952	0.74997	0.22591	2.48973

## Sheet: S7
Exposure ID	Outcome	Trait	Method	N SNPs	B	SE	P value	OR	OR_lci95	OR_uci95
Low FODMAP
ukb-b-5362	IBS	Banana intake	Inverse variance weighted	8	-0.158298	0.281387	0.573733	0.853596	0.491734	1.48175
ukb-b-15601	IBS	Broccoli intake	Inverse variance weighted	6	-0.36556	0.333912	0.273614	0.693808	0.360585	1.33497
ukb-b-730	IBS	Fresh tomato intake	Inverse variance weighted	8	0.230599	0.193822	0.234146	1.25935	0.861318	1.84133
ukb-b-5640	IBS	Pork intake	Inverse variance weighted	68	0.251941	0.351071	0.472981	1.28652	0.646516	2.56008
ukb-b-2862	IBS	Beef intake	Inverse variance weighted	77	-0.819107	0.308233	0.00787388	0.440825	0.240931	0.806565
ukb-b-8006	IBS	Poultry intake	Inverse variance weighted	69	0.501384	0.294824	0.0890134	1.65101	0.926381	2.94244
ukb-b-14179	IBS	Lamb/mutton intake	Inverse variance weighted	104	-0.505584	0.276668	0.0676389	0.603153	0.35069	1.03737
ukb-b-14746	IBS	Lobster/crab intake	Inverse variance weighted	12	-2.85846	2.38842	0.231385	0.0573572	0.000531528	6.18943
ukb-b-17627	IBS	Non-oily fish intake	Inverse variance weighted	55	0.263143	0.318691	0.408974	1.30101	0.696637	2.42972
ukb-b-2209	IBS	Oily fish intake	Inverse variance weighted	156	0.0929822	0.161922	0.565804	1.09744	0.799008	1.50734
ukb-b-1489	IBS	Cheese intake	Inverse variance weighted	177	-0.0599404	0.139614	0.667683	0.941821	0.716352	1.23825
ukb-b-4740	IBS	Feta intake	Inverse variance weighted	6	-1.92734	2.24519	0.390654	0.145535	0.00178577	11.8607
ukb-b-19498	IBS	Bran cereal intake	Inverse variance weighted	0	3.58679	1.8651	0.0544666	36.1178	0.933505	1397.42
ukb-b-6066	IBS	Tea intake	Inverse variance weighted	126	0.0586516	0.146928	0.689756	1.06041	0.795069	1.41429
ukb-b-5237	IBS	Coffee intake	Inverse variance weighted	103	-0.396759	0.216278	0.0665827	0.672496	0.440139	1.02752
ukb-b-4961	IBS	Beer/cider intake	Inverse variance weighted	7	-0.111126	0.312495	0.722133	0.894826	0.484995	1.65097
ukb-b-13556	IBS	Red wine intake	Inverse variance weighted	6	0.242412	0.301308	0.42109	1.27432	0.705992	2.30015
High FODMAP
ukb-b-4070	IBS	Apple intake	Inverse variance weighted	13	-0.0801549	0.192192	0.676637	0.922973	0.633275	1.3452
ukb-b-2221	IBS	Cherry intake	Inverse variance weighted	8	0.542115	0.896723	0.545477	1.71964	0.296573	9.9711
ukb-b-6218	IBS	Mango intake	Inverse variance weighted	9	-0.288342	0.501659	0.565442	0.749505	0.280385	2.00353
ukb-b-17223	IBS	Garlic intake	Inverse variance weighted	6	-0.334313	0.510861	0.512847	0.71583	0.263	1.94833
ukb-b-14145	IBS	Celery intake	Inverse variance weighted	5	0.3417	0.563342	0.544143	1.40734	0.466522	4.24546
ukb-b-2966	IBS	Milk intake	Inverse variance weighted	10	-0.998275	0.678301	0.141094	0.368514	0.0975153	1.39263
Other
ukb-b-3881	IBS	Fresh fruit intake	Inverse variance weighted	133	0.132437	0.264544	0.616635	1.14161	0.679723	1.91735
ukb-b-16576	IBS	Dried fruit intake	Inverse variance weighted	144	-0.419943	0.210075	0.0456072	0.657084	0.435313	0.991838
ukb-b-8089	IBS	Cooked vegetable intake	Inverse variance weighted	80	-0.373824	0.279956	0.181779	0.688098	0.397509	1.19111
ukb-b-1996	IBS	Salad / raw vegetable intake	Inverse variance weighted	90	-0.824555	0.28461	0.00376585	0.43843	0.250978	0.765888
ukb-b-15926	IBS	Cereal intake	Inverse variance weighted	158	-0.416705	0.167021	0.0125982	0.659215	0.475178	0.914531
